# Supplementary material for: AMY-tree: an algorithm to use whole genome SNP calling for Y chromosomal phylogenetic applications
Source: BMC Genomics. 2013 Feb 13;14:101. doi: 10.1186/1471-2164-14-101 (PMC3583733; doi:10.1186/1471-2164-14-101)
Supplement: Additional file 1: Table S1 — The latest version of the Y-SNP conversion file (May 2012). This list contains the name, the synonyms, the RefSNP ID, the position on the Y-chromosome according to references NCBI36 (Hg18) and GRCh37 (Hg 19) and the mutant conversion state (Ancestral allele -> Mutant allele) of all reported Y-SNPs. Table S2. Table-format of the latest full published Y-chromosomal phylogenetic tree of [11]. For each reported Y-chromosomal (sub-)haplogroup, the phylogenetic lineage whereto the (sub-)haplogroup belongs, called the ‘parental lineage’, and the defining Y-SNPs of the lineage are given. Table S3. Table format of the updated Y-chromosomal phylogenetic tree based on the most recent scientific publications (May 2012). For each reported Y-chromosomal (sub-)haplogroup, the phylogenetic lineage whereto the (sub-)haplogroup belongs, called the ‘parental lineage’, and the defining Y-SNPs of the lineage are given. Table S4. Characteristics and AMY-tree results of the test panel with samples from the Complete Genomics (CG), Irish genome (IrG), Khoisan and Bantu Genomes (KBG) and 1000 Genomes (1000G) projects. For each sample the population as well as the ancestral continent of the population is given, next to the relationship with other samples of the test panel. Abbreviations of the populations are ASW: African ancestry in Southwest USA; CEU: Utah residents with Northern & Western European ancestry from the CEPH collection; CHB: Han Chinese in Beijing, China; GIH: Gujarati Indian in Houston, Texas, USA; JPT: Japanese in Tokyo, Japan; LWK: Luhya in Webuye, Kenya; MKK: Maasai in Kinyawa, Kenya; MXL: Mexican ancestry in Los Angeles, California, USA; NK: Khoisan from Northern Kalahari; SA: Bantu from South Africa; SK: Khoisan from Southern Kalahari; TSI: Toscans in Italy; PUR: Puerto Rican in Puerto Rico; YRI: Yoruba in Ibadan, Nigeria. Table S5. Characteristics and AMY-tree results of samples of which the sub-haplogroups was previously reported in literature. Samples are taken from th [file 1471-2164-14-101-S1.xlsx]

## Sheet: Table S1
Table S1
SNP	Synonyms	RefSNP ID	Y-position NCBI36	Y-position GRCh37	Mutation
-22457	IMS-JST022457	rs2268591	22873985	24464597	G->C
-22454	IMS-JST022454	rs2268588	22919969	24510581	A->C
-21355	IMS-JST021355	rs2267802	2888425	2828425	A->G
-21354	IMS-JST021354; P201	rs2267801	2888196	2828196	T->C
-2611	IMS-JST002611	rs2075181	7606726	7546726	G->A
47z			3496442	3436442	G->C
50f2(P)			21906455	23497067	C->G
Apt			21905719	23496331	C->T
DF1	L513; S215		7400450	7340450	C->T
DF19			12811499	14301499	G->T
DF21	S192		10488915	9878915	C->T
DF23	S193		16283803	17774409	G->A
DF25	S253		2886066	2826066	C->G
DF29			3686279	3626279	A->G
DF5	S191		16903208	18393814	A->G
DYS257.2	P27.2.2	rs9786896	8680377	8620377	C->T
DYS271	M2; SY81	rs9785941	12606577	14096577	A->G
DYS439	L1; S26		13025258	14515250	C->T
DYS643-null	L143		15935511	17426117	G->T
IMS-JST002611	-2611	rs2075181	7606726	7546726	G->A
IMS-JST021354	021354; P201	rs2267801	2888196	2828196	T->C
IMS-JST021355	-21355	rs2267802	2888425	2828425	A->G
IMS-JST022454	-22454	rs2268588	22919969	24510581	A->G
IMS-JST022457	-22457	rs2268591	22873985	24464597	G->C
KL1	L465		17352235	18842841	G->T
KL2	L467		21156174	22746786	T->C
L1	S26		13025258	14515250	C->T
L10			20616712	22157324	C->T
L100			20199566	21740178	A->G
L1000			14084737	15575343	C->A
L1001			14901994	16392600	G->T
L1002			14902250	16392856	A->T
L1004			15283186	16773792	T->C
L1005			16225617	17716223	A->G
L1006			16283616	17774222	A->T
L1007			15929319	17419925	A->G
L1008			16627408	18118014	C->A
L1009			16689688	18180294	A->G
L1010			19502834	21043446	T->C
L1011			19748116	21288728	C->A
L1012			19940817	21481429	C->T
L1013			20105965	21646577	C->A
L1014			20201685	21742297	A->T
L1015			20349061	21889673	A->T
L1016			20355437	21896049	T->C
L1017			20383724	21924336	C->G
L1018			21718571	23309183	T->C
L1053			17269102	18759708	C->A
L11	S127	rs9786076	16353412	17844018	T->C
L116		rs9786537	13499115	14989721	C->G
L117	Page15	rs34812786	13536027	15026633	C->T
L118		rs17307007	14009504	15500110	A->C
L120	M516	rs17307105	14388411	15879017	A->G
L121	S62	rs17222167	14886592	16377198	A->G
L122	M448	rs17222202	15029838	16520444	T->A
L123		rs17307315	15202651	16693257	C->T
L124	S64	rs17307586	16276156	17766762	T->C
L125	S65	rs17249791	17269063	18759669	T->C
L126	S165	rs34790845	13411027	14901633	C->T
L127.1		rs17269396	12798981	14288981	G->A
L127.2		rs17269396	12798981	14288981	G->A
L128		rs9786068	13134262	14624254	T->C
L13	S131; U13	rs9786706	13208948	14698928	C->T
L130			6813503	6753503	G->A
L131		rs2215828	17882202	19372808	C->T
L132.1		rs7893044	15973591	17464197	T->C
L132.2		rs7893044	15973591	17464197	C->T
L133	Page74	rs35573420	6992199	6932199	G->A
L134			13360329	14850935	C->G
L135			13638642	15129248	C->A
L137	S166	rs34441307	10401250	9791250	G->A
L138		rs9786091	2902214	2842214	A->T
L139			13981304	15471910	G->A
L14	S130; U16	rs35474563	21327383	22917995	C->T
L142.1			6813306	6753306	G->A
L142.2			6813306	6753306	G->A
L143	DYS643-null		15935511	17426117	G->T
L144	S175	rs9306842	21120848	22711460	A->T
L145	M449	rs17306692	12648745	14138745	C->A
L146	M420	rs17250535	21882589	23473201	T->A
L147.1			6813258	6753258	T->C
L147.3			6813258	6753258	T->C
L148	S173		15951058	17441664	G->T
L149.1			8486380	8426380	T->G
L149.2			8486380	8426380	T->G
L15	M523; S137	rs9786139	6813519	6753519	A->G
L150		rs9785831	10618791	10008791	C->T
L151		rs2082033	15001941	16492547	C->T
L152		rs2690775	20702954	22243566	C->T
L154			8674138	8614138	T->G
L156		rs35190095	15684135	17174741	A->T
L157.1		rs17222657	17072101	18562707	T->A
L158			21905948	23496560	G->A
L159.1	S169.1		14320358	15810964	T->G
L159.2	S169.2		14320358	15810964	T->G
L16	M522; S138	rs9786714	7233143	7173143	G->A
L160			14711938	16202544	G->A
L161.1			20923106	22513718	C->T
L162	Page21	rs34179999	14528466	16019072	G->C
L163		rs35040605	7460278	7400278	G->A
L164		rs13305517	14211253	15701859	G->A
L165	S68		20389703	21930315	C->T
L166			22399272	23989884	C->A
L167			22399272	23989884	T->A
L168			14711571	16202177	A->G
L17			13006664	14496656	A->G
L171			20616385	22156997	T->G
L173			20616409	22157021	C->T
L174.1			2948489	2888489	C->G
L178			14083446	15574052	G->A
L179			16291520	17782126	G->A
L18			13435883	14926489	G->A
L180			8636301	8576301	T->A
L181			17587148	19077754	G->T
L183			8527136	8467136	G->C
L184			17586994	19077600	A->G
L185			20922998	22513610	C->G
L187			16586691	18077297	A->T
L188			20328039	21868651	A->G
L19	V257		12994604	14484596	C->T
L190			17269084	18759690	C->T
L192.1			6813342	6753342	C->T
L192.2			6813342	6753342	C->T
L193	S176		6813344	6753344	G->A
L194			20353460	21894072	G->T
L196			2947744	2887744	C->T
L198			16105255	17595861	A->C
L199			13987142	15477748	T->A
L2	S139	rs2566671	5815550	5755550	C->T
L20	S144	rs7067305	12741292	14231292	G->A
L200			10618883	10008883	G->T
L201			2718285	2658285	C->T
L202			13001714	14491706	T->C
L203			13001715	14491707	A->G
L204			5418991	5358991	C->G
L205			13987138	15477744	A->T
L207.1			6813448	6753448	A->G
L208	Page2; PS2	rs35815655	6796443	6736443	C->T
L209			20638261	22178873	C->T
L21	M529; S145	rs11799226	14163822	15654428	C->G
L210			15001591	16492197	A->T
L211			13529017	15019623	T->C
L212			21120853	22711465	T->C
L213		rs34549365	8295033	8235033	C->G
L214		rs34694026	20365995	21906607	T->C
L215	Page82	rs34601266	13399368	14889974	C->T
L216			6813316	6753316	C->A
L217			6813316	6753316	C->G
L22	S142	rs34626372	8636009	8576009	A->C
L221			17605737	19096343	G->A
L223		rs13304806	6405148	6345148	C->G
L226	S168		17558118	19048724	C->T
L227			6919963	6859963	C->T
L228			7831358	7771358	C->T
L229			6813447	6753447	C->T
L23	S141	rs9785971	6813511	6753511	G->A
L230			20327921	21868533	G->A
L231			13524835	15015441	C->G
L232			16025489	17516095	G->A
L233			12997370	14487362	G->A
L234			7647407	7587407	C->A
L235			13395561	14886167	C->G
L237		rs13305070	14254036	15744642	C->A
L238	S182	rs35199432	19712831	21253443	A->G
L24		rs35248080	12796528	14286528	G->A
L240			3191153	3131153	G->T
L241			4989687	4929687	C->T
L242			20101777	21642389	A->C
L243			16586405	18077011	G->A
L245			5735090	5675090	C->G
L246			3756607	3696607	G->A
L247			3605167	3545167	T->G
L25		rs34534058	17646216	19136822	T->C
L250			6813387	6753387	A->G
L251			6813389	6753389	A->G
L252			6813394	6753394	T->C
L254			15002046	16492652	T->A
L255			13447274	14937880	A->C
L257	S186		14177422	15668028	T->C
L258			20352014	21892626	G->A
L259			13537032	15027638	C->T
L26	Page55; S57	rs34459399	21352285	22942897	T->C
L260			16758224	18248830	G->T
L261			16079828	17570434	C->A
L264			15784256	17274862	A->G
L265		rs9786882	8209348	8149348	A->G
L266			8486362	8426362	G->A
L268		rs9786514	22779993	24370605	A->G
L269			13467612	14958218	T->C
L27		rs34126399	21431366	23021978	A->G
L270			3605336	3545336	G->C
L271			17586712	19077318	A->G
L272.1			3496239	3436239	A->T
L272.2			3496239	3436239	A->T
L272.3			3496239	3436239	A->T
L273			16105268	17595874	C->T
L274			16105269	17595875	A->G
L275			17646282	19136888	G->A
L276			6813376	6753376	C->T
L277.1		rs2538852	10336023	9726023	T->C
L278		rs17249854	17423835	18914441	C->T
L279			6992824	6932824	G->T
L281			8413840	8353840	T->G
L282			5419116	5359116	C->T
L283			6992663	6932663	C->G
L284			14114256	15604862	C->T
L285			20329244	21869856	C->T
L286			20349499	21890111	T->C
L287			7460134	7400134	G->A
L288			19745655	21286267	G->A
L289			14163605	15654211	G->A
L29	Page47	rs35394227	15445475	16936081	C->T
L291			22775884	24366496	G->A
L293			10595022	9985022	G->C
L294			2948632	2888632	A->T
L295			4989885	4929885	G->A
L296			20199577	21740189	G->A
L297			15170096	16660702	G->T
L298	P326		8527290	8467290	T->C
L299			22021860	23612472	G->C
L3	S216		20165926	21706538	T->A
L30	S126	rs34134567	14114293	15604899	C->T
L300			20352144	21892756	T->C
L301			13528066	15018672	T->C
L302			21147192	22737804	C->T
L31	S149	rs35617575	12538148	14028148	C->A
L314			14096968	15587574	A->C
L315			20329302	21869914	C->T
L319.1			3496403	3436403	T->C
L319.4			3496403	3436403	T->C
L32	S148; U8	rs7892988	13202247	14692227	T->C
L320		rs2917400	4417591	4357591	C->T
L321			7231834	7171834	G->T
L326			14163614	15654220	C->T
L327			3496380	3436380	T->C
L329			20301658	21842270	A->G
L330			16276201	17766807	T->C
L331			16170620	17661226	G->C
L332			14708289	16198895	C->G
L333			13528967	15019573	T->C
L334			12992087	14482079	G->A
L335			2770013	2710013	A->G
L336		rs112779735	20363241	21903853	G->A
L338			17601992	19092598	C->T
L339		rs9786225	6991856	6931856	C->T
L34	S151	rs35604181	7776262	7716262	A->C
L342.2		rs7892981	3496373	3436373	A->G
L348.3			3496409	3436409	T->G
L349.2			3496413	3436413	T->C
L35	S150	rs7893064	21134767	22725379	C->A
L351			17072079	18562685	A->T
L353.1			19128339	20668951	C->T
L353.2			19434615	20975227	G->A
L36	S152	rs35516764	16079993	17570599	C->T
L362			2948632	2888632	A->T
L365			20088055	21628667	T->C
L368			6991594	6931594	C->T
L369			13359708	14850314	T->C
L37	S153	rs7067482	16025517	17516123	T->C
L371			17165864	18656470	T->G
L372			13379160	14869766	G->A
L373			20702762	22243374	G->A
L374			20702777	22243389	C->T
L375			20702983	22243595	G->A
L376			20702985	22243597	A->G
L377			20703096	22243708	G->T
L378			20703118	22243730	G->A
L379			20703157	22243769	T->C
L38	S154	rs7892889	14177464	15668070	A->G
L381			4840443	4780443	G->C
L384			2948508	2888508	C->T
L385			2948667	2888667	C->T
L387.1			3496223	3436223	T->C
L387.2			3496223	3436223	T->C
L39	S155	rs7893033	14708445	16199051	T->C
L396			6992813	6932813	G->C
L397			21134453	22725065	G->C
L398			21653285	23243897	T->C
L399			17602059	19092665	A->T
L4	S178		20199274	21739886	T->C
L40	S156	rs7893103	14711661	16202267	T->C
L400			15784559	17275165	T->C
L401			20172147	21712759	C->G
L402			13714102	15204708	T->G
L408			13005257	14495249	T->G
L409			13625296	15115902	C->T
L41		rs17249889	17557996	19048602	G->A
L410			13935148	15425754	G->T
L411			2947740	2887740	C->G
L412			3224640	3164640	T->C
L413			6992831	6932831	G->A
L414			7011990	6951990	C->T
L415			2948663	2888663	C->T
L416			6813273	6753273	C->T
L417			8486321	8426321	T->C
L418			10618803	10008803	C->G
L419			13714281	15204887	G->A
L42	S146	rs34334142	15170153	16660759	C->A
L420			14388498	15879104	G->A
L421			16105223	17595829	A->G
L422			16105224	17595830	T->C
L423			16105255	17595861	A->G
L424			16105390	17595996	G->C
L425			16105391	17595997	G->A
L426			16105392	17595998	T->C
L427			16105397	17596003	G->A
L428			16105400	17596006	G->A
L429			16105402	17596008	A->G
L43	S147	rs35251548	16446759	17937365	A->G
L430			16105417	17596023	G->C
L436			17587066	19077672	A->T
L437			17602027	19092633	A->G
L438			19712962	21253574	A->C
L439			20616680	22157292	T->C
L44	S171	rs34738655	2952150	2892150	G->A
L440			20638205	22178817	G->T
L441			22399224	23989836	T->C
L442			22885142	24475754	G->A
L443			13987142	15477748	T->A
L445			3496384	3436384	G->T
L446			15170179	16660785	C->T
L447			19542801	21083413	T->C
L448			6991809	6931809	C->T
L449			21376144	22966756	C->T
L45		rs35760092	13625532	15116138	T->G
L450			12798762	14288762	A->G
L451			3496432	3436432	G->A
L452			12933807	14423799	G->A
L453			13087217	14577209	C->G
L454			13087280	14577272	C->T
L455			21658795	23249407	G->T
L456			8295064	8235064	A->G
L457			14946266	16436872	G->A
L458			12746813	14236813	C->A
L459			5335051	5275051	C->G
L46	S172	rs13304625	17586803	19077409	A->G
L460		rs7892855	7939415	7879415	A->C
L463			14810699	16301305	T->C
L465	KL1		17352235	18842841	G->T
L466			20133456	21674068	C->T
L467	KL2		21156174	22746786	T->C
L47	S170	rs34283263	20637957	22178569	G->A
L472			7074317	7014317	G->C
L474			13543106	15033712	C->T
L475			16656315	18146921	G->A
L476			17814155	19304761	G->A
L48	S162	rs13303755	22021585	23612197	G->T
L485		rs9786118	8912858	8852858	C->T
L486		rs9786039	10341953	9731953	C->A
L49.1		rs9786142	2902212	2842212	T->A
L490			13039638	14529630	G->A
L496			15412445	16903051	A->T
L497		rs35141399	15932714	17423320	C->T
L5			13329261	14819867	T->C
L50	S136	rs13303711	7012023	6952023	C->T
L504		rs9785767	19845112	21385724	C->G
L507		rs9786550	21097869	22688731	G->C
L51	M412; S167	rs9786140	8562236	8502236	G->A
L511		rs9785991	21468979	23059591	G->A
L513	DF1; S215		7400450	7340450	C->T
L514		rs9786371	13146466	14636457	C->T
L515		rs9785694	8327895	8267895	G->A
L516		rs9785973	17615120	19105726	A->C
L517		rs9786805	20052858	21593470	A->G
L519			8300725	8240725	C->T
L52		rs13304168	13151202	14641193	C->T
L520			8760380	8700380	C->T
L521			10058354	9448354	A->G
L522			16042719	17533325	A->C
L523			17466602	18957208	C->T
L524			14694475	16185081	A->G
L526			15932864	17423470	T->C
L527			16170697	17661303	C->A
L528			16538402	18029008	T->C
L529			6991700	6931700	A->G
L53		rs34724285	20101684	21642296	G->A
L533			2947198	2887198	G->C
L537		rs9786374	6921075	6861075	G->A
L54		rs34954951	21702170	23292782	G->A
L540			10618738	10008738	G->A
L542			12741555	14231555	C->G
L548			12178283	13718283	C->A
L549			13146095	14636086	G->A
L55		rs35768544	17922729	19413335	G->A
L550			19745636	21286248	C->T
L551			20923233	22513845	C->G
L552			2947377	2887377	C->G
L553			13087530	14577522	C->T
L554			13532171	15022777	A->G
L555			7707335	7647335	G->T
L557			20923079	22513691	C->G
L559			20133715	21674327	A->G
L56		rs34703625	8208869	8148869	G->A
L562			10400893	9790893	G->A
L563			16538320	18028926	G->C
L564			3496383	3436383	C->T
L569			20189215	21729827	A->G
L57		rs34864948	14083496	15574102	G->A
L570			20303330	21843942	T->C
L571			21158648	22749260	C->T
L573			14529674	16020280	T->C
L576		rs4081948	24828235	26418847	C->A
L577			21151172	22741784	G->A
L579			13536848	15027454	A->G
L58		rs4027562	6730461	6670461	T->G
L580			20133517	21674129	C->T
L581			13379508	14870114	T->G
L583			20392402	21933014	C->T
L584			27141305	28731917	C->T
L59		rs3097050	7173556	7113556	C->T
L591			12648490	14138490	G->A
L592			20133576	21674188	T->G
L594			15784437	17275043	T->C
L595			20199039	21739651	C->T
L596			12707631	14197631	G->A
L597			17397282	18887888	T->A
L6			13329340	14819946	C->A
L60	S6	rs2008924	12747131	14237131	C->T
L600			2932849	2872849	A->G
L601			7653049	7593049	C->A
L602			15092301	16582907	A->G
L603			15427088	16917694	T->C
L604			21526542	23117154	C->A
L605			16902930	18393536	G->C
L609			12538149	14028149	G->A
L611			17587040	19077646	T->A
L614	YSC32	rs9786023	21658766	23249378	C->T
L617			8526862	8466862	G->A
L62	M513	rs17222573	16400635	17891241	A->G
L621			17269475	18760081	G->A
L622			12178315	13718315	C->A
L623			14711884	16202490	A->T
L625			5419157	5359157	A->T
L626			15001923	16492529	C->A
L627			16080243	17570849	T->C
L628			5335014	5275014	C->G
L629			12997031	14487023	A->G
L63	M511	rs17307677	16672228	18162834	T->C
L631			12178334	13718334	T->C
L632			13527889	15018495	A->G
L633			13006863	14496855	G->A
L634			14309527	15800133	G->A
L635			4283484	4223484	G->A
L636			6800306	6740306	G->C
L637			13540193	15030799	G->A
L638			20938249	22528861	G->T
L64			10594932	9984932	C->T
L640			16903082	18393688	A->G
L641		rs1236454	14605718	16096324	C->G
L642		rs1236455	14605724	16096330	C->T
L643			20355466	21896078	C->T
L644			3496347	3436347	A->G
L645			2948673	2888673	A->C
L646			14529574	16020180	C->G
L648			21160523	22751135	G->A
L649			2947197	2887197	A->G
L65.1	S159.1	rs7893015	15136011	16626617	A->G
L65.2	S159.2	rs7893015	15136011	16626617	A->G
L650			13381308	14871914	A->G
L651			13407511	14898117	T->C
L653			21702428	23293040	G->C
L654			2948600	2888600	T->C
L655			4934269	4874269	C->T
L656			6991538	6931538	C->T
L657			12669864	14159864	G->A
L658			8192368	8132368	A->G
L660			12511525	14001525	C->A
L661			13499319	14989925	C->G
L662			16446702	17937308	C->T
L664			15784441	17275047	T->G
L671			14085457	15576063	A->T
L674			7606864	7546864	G->A
L675			13987142	15477748	T->A
L677			17466453	18957059	C->G
L68		rs35547782	17209544	18700150	C->T
L681			20363165	21903777	C->G
L682			20389501	21930113	T->C
L690			8856086	8796086	A->G
L695			20353668	21894280	G->A
L699			2723920	2663920	A->G
L7			20616380	22156992	T->C
L70		rs34986875	16586410	18077016	T->C
L700			2810000	2750000	T->C
L701			6813316	6753316	C->T
L702			7689205	7629205	C->T
L703			12798983	14288983	G->A
L704			16105360	17595966	C->A
L705.1			3496215	3436215	G->T
L705.2			3496215	3436215	G->T
L706			3496218	3436218	G->A
L708			7689512	7629512	C->A
L709			15979665	17470271	G->A
L710			15979666	17470272	C->A
L711			17587175	19077781	T->A
L72			21653275	23243887	G->C
L720	S299		7136958	7076958	G->T
L729			17941002	19431608	A->C
L75			17557999	19048605	T->A
L769			21468884	23059496	G->A
L770			2923466	2863466	A->T
L78		rs35285796	13381370	14871976	C->T
L784			4962514	4902514	A->T
L788			8300582	8240582	C->T
L789			7121459	7061459	A->T
L790			21134513	22725125	C->T
L791			12746879	14236879	A->C
L792			16456808	17947414	A->G
L793			16671861	18162467	G->T
L795			14177571	15668177	C->T
L797	Z1146		8111123	8051123	T->C
L80		rs35960273	13150724	14640715	A->G
L81		rs3906451	20923114	22513726	A->C
L810			16153568	17644174	C->T
L811			19824096	21364708	C->T
L830			6923908	6863908	T->C
L831			6991562	6931562	T->C
L832			12796626	14286626	T->G
L833			14050611	15541217	T->C
L834			16019950	17510556	T->A
L835			16291409	17782015	G->A
L836			15405542	16896148	G->A
L837			16362639	17853245	A->G
L839			21384171	22974783	A->G
L849			15784401	17275007	T->C
L850			21159928	21159928	C->G
L852			22399187	23989799	G->A
L853			19869035	21409647	G->A
L854			21419379	23009991	G->A
L855			21419435	23010047	C->T
L856		rs9786823	8545542	8485542	C->A
L86.1		rs9785801	15106310	16596916	C->T
L86.2		rs9785801	15106310	16596916	C->T
L863			2833163	2773163	T->C
L864			4960202	4900202	T->C
L865			6813372	6753372	T->C
L866			7656305	7596305	G->A
L867			8527272	8467272	G->C
L868			14114311	15604917	A->G
L869			15929589	17420195	A->G
L870			16586453	18077059	G->A
L877			15296735	16787341	C->T
L878			6945788	6885788	A->G
L879			7121548	7061548	C->T
L88.2		rs3966071	16105236	17595842	T->C
L896			20166014	21706626	A->T
L9			20616551	22157163	C->T
L904			16586618	23009991	G->A
L905			6719212	6659212	A->C
L906			6991957	6931957	G->T
L907			15874286	17364892	G->T
L91			20104943	21645555	G->C
L92			2948657	2888657	T->C
L93			2948661	2888661	A->G
L94			13935113	15425719	T->C
L95			20616651	22157263	T->C
L957			12589528	14079528	C->T
L96			13411850	14902456	A->G
L962			16019767	17510373	C->T
L969			20133613	21674225	T->C
L97			12994336	14484328	T->G
L970			20133766	21674378	C->T
L971			20688071	22228683	A->G
L977			21711777	23302389	A->G
L979			3496364	3436364	G->T
L980			3496387	3436387	C->G
L981			6954187	6894187	C->T
L982			27021836	28612448	C->A
L983			7011904	6951904	C->G
L984			7121505	7061505	G->T
L985			7434927	7374927	A->C
L986			8147059	8087059	G->A
L987			7643448	7583448	C->A
L988			8300494	8240494	A->G
L989			21960391	23551003	T->A
L99			6992676	6932676	G->C
L990			12511289	14001289	G->A
L991			13007067	14497059	C->A
L993			12979380	14469372	A->C
L994			13411811	14902417	C->T
L995			13414541	14905147	T->C
L998			13946200	15436806	T->G
L999			13947281	15437887	C->T
LLY22g.1			22124037	23714649	G->T
LLY22g.2			22432174	24022786	C->A
M10		rs3901	20182386	21722998	T->C
M101			20176860	21717472	G->A
M102		rs2032608	20385500	21926112	G->C
M103		rs2032609	20395526	21936138	C->T
M104.1	P22.1		8679592	8619592	G->A
M104.2	P22.2		8680324	8620324	G->A
M105		rs2032612	20325879	21866491	C->T
M106		rs2032611	20325812	21866424	A->G
M107		rs2032613	20391026	21931638	A->G
M108.1		rs2032679	20392323	21932935	T->C
M108.2		rs2032679	20392323	21932935	T->C
M109			20233568	21774180	G->A
M11		rs3902	20190035	21730647	A->G
M110			20366485	21907097	T->C
M112			20227347	21767959	C->T
M113			20227521	21768133	T->C
M114			20225151	21765763	A->G
M115			20225698	21766310	G->A
M116.1			20224669	21765281	T->A
M116.2			20224669	21765281	T->G
M118			20223353	21763965	T->A
M119			20222073	21762685	T->G
M12		rs3903	7643480	7583480	G->T
M120			20366782	21907394	T->C
M122			20224062	21764674	A->G
M123			20223974	21764586	C->T
M124			20223889	21764501	G->A
M125		rs2032614	20389675	21930287	T->C
M127			20222661	21763273	G->A
M129			20177105	21717717	C->T
M13		rs3904	20181486	21722098	G->C
M130	Page51; RPS4Y711	rs35284970	2794854	2734854	C->T
M132		rs2032617	20355649	21896261	G->T
M136		rs2032618	20353141	21893753	C->T
M137			20223846	21764458	A->G
M138			20172243	21712855	G->A
M14		rs3905	20181656	21722268	T->C
M141			20165365	21705977	A->T
M143			20349206	21889818	G->T
M144		rs2032619	20384888	21925500	T->C
M145	P205	rs3848982	20176596	21717208	C->T
M146			20238639	21779251	T->G
M148			20355481	21896093	A->G
M149			20355636	21896248	G->A
M150			20328907	21869519	C->T
M151			20352022	21892634	G->A
M152	Page60	rs35681523	20327456	21868068	C->T
M153			20165748	21706360	A->T
M154			20352065	21892677	T->C
M155			20195719	21736331	G->A
M156			20176615	21717227	T->C
M157.1			20327242	21867854	A->C
M157.2			20327242	21867854	A->C
M158			20175754	21716366	C->T
M159	Page96		20210828	21751440	A->C
M16		rs3907	20069689	21610301	C->A
M160			20348253	21888865	A->C
M161			20176903	21717515	G->T
M162.1			8679632	8619632	C->T
M163			20189745	21730357	A->C
M164			20216694	21757306	T->C
M165			20326063	21866675	A->G
M166			20224082	21764694	C->T
M167	SRY2627	rs1800865	2718271	2658271	G->A
M168		rs2032595	13323385	14813991	C->T
M169		rs2032594	13323111	14813717	T->C
M170		rs2032597	13357186	14847792	A->C
M171			13323454	14814060	G->C
M172	Page28	rs2032604	13479028	14969634	T->G
M173	P241; Page29	rs2032624	13535818	15026424	A->C
M174	Page30	rs2032602	13463674	14954280	T->C
M176	Page63; SRY465	rs11575897	2715180	2655180	G->A
M177	SRY9138		2718869	2658869	G->A
M178			20201143	21741755	C->T
M179	Page31	rs2032596	13348094	14838700	C->T
M180	P88	rs2032598	13359735	14850341	T->C
M181	Page32	rs2032599	13360948	14851554	T->C
M182		rs2032601	13378470	14869076	C->T
M183	Page33	rs2032600	13398177	14888783	A->C
M184	Page34; USP9Y+3178	rs20320	13407557	14898163	G->A
M185		rs2032607	13414253	14904859	C->T
M188		rs2032605	13434263	14924869	C->T
M189		rs2032606	13455099	14945705	G->T
M19		rs3910	20192619	21733231	T->A
M190	Page35	rs2032603	13477921	14968527	A->G
M191	P86	rs2032590	13529007	15019613	T->G
M192		rs2032662	13523656	15014262	C->T
M194		rs2032677	13523944	15014550	T->C
M195		rs2032680	13525930	15016536	A->G
M196		rs2032591	13540076	15030682	C->G
M197		rs2032610	13534992	15025598	T->C
M198		rs2020857	13540146	15030752	C->T
M2	DYS271; SY81	rs9785941	12606577	14096577	A->G
M20		rs3911	20192842	21733454	A->G
M200		rs2032593	13540810	15031416	G->A
M201		rs2032636	13536923	15027529	G->T
M202		rs2032649	13538886	15029492	T->G
M203	Page36	rs2032653	14100931	15591537	G->C
M204		rs2032655	14100595	15591201	T->G
M205		rs2032657	14096903	15587509	T->A
M206		rs2032656	14096856	15587462	T->G
M207	Page37; UTY2	rs2032658	14091377	15581983	A->G
M208		rs2032659	14085597	15576203	C->T
M209		rs2032661	14085184	15575790	A->G
M21		rs3912	20191727	21732339	A->T
M210		rs2032660	14085174	15575780	A->T
M211		rs2032663	14054008	15544614	C->T
M212		rs2032664	14036089	15526695	C->A
M213	P137; Page38	rs2032665	14036145	15526751	T->C
M214	Page39	rs2032674	13981319	15471925	T->C
M215	Page40	rs2032654	13977218	15467824	A->G
M216		rs2032666	13946958	15437564	C->T
M217		rs2032668	13946727	15437333	A->C
M218		rs2032671	13946457	15437063	C->T
M219		rs2032669	13946309	15436915	T->C
M22		rs3913	13299557	14790163	A->G
M220		rs2032670	13946444	15437050	A->G
M221		rs2032667	13945710	15436316	G->A
M222	Page84; USP9Y+3636	rs20321	13411808	14902414	G->A
M223			20176695	21717307	G->A
M224			20352687	21893299	T->C
M226		rs9341275	14100841	15591447	C->T
M227		rs9341274	14100840	15591446	C->G
M228.1		rs9341273	14100839	15591445	T->C
M228.2		rs9341273	14100839	15591445	T->C
M23			20195627	21736239	A->G
M230		rs9341277	13990766	15481372	T->A
M231	Page91	rs9341278	13979118	15469724	G->A
M235	Page80	rs7067496	13342014	14832620	T->G
M236			2709696	2649696	C->G
M241		rs8179022	13527853	15018459	G->A
M242		rs8179021	13527976	15018582	C->T
M243		rs9341286	13528486	15019092	T->C
M247	P85	rs9341290	13529972	15020578	T->C
M25			20326052	21866664	G->C
M253		rs9341296	13532101	15022707	C->T
M258		rs9341301	13532758	15023364	T->C
M26		rs2032629	20325209	21865821	G->A
M260	Page14	rs9341303	13534900	15025506	G->A
M263.2		rs9306836	13525832	15016438	G->C
M265	N14	rs3212294	13540044	15030650	C->A
M267		rs9341313	21151206	22741818	T->G
M268		rs13447443	21148689	22739301	A->G
M269		rs9786153	21148755	22739367	T->C
M27			20199034	21739646	C->G
M272		rs9341308	21148163	22738775	A->G
M274		rs9341310	21147189	22737801	C->T
M276	P247	rs9341312	21151116	22741728	T->A
M277	P248	rs9341314	21151209	22741821	G->T
M28			20189227	21729839	T->G
M280		rs13447367	20338150	21878762	G->A
M281		rs13447370	20223888	21778998	C->T
M282			20223819	21764431	T->C
M283		rs2032592	13540779	15031385	A->G
M285		rs13447378	21151128	22741740	G->C
M286		rs13447379	21151187	22741799	G->A
M287		rs13447380	21151158	22741770	A->T
M288			2709694	2649694	G->T
M289		rs13447368	20338096	21878708	G->A
M29	P3; PN3		20069975	21610587	C->T
M290		rs13447369	20338213	21878825	C->T
M291		rs7067423	21152985	22743597	A->G
M293		rs9341316	21154327	22744939	T->G
M294		rs9341317	21154333	22744945	C->T
M295		rs9341318	21154439	22745051	T->C
M296		rs9341319	21154509	22745121	C->T
M297		rs13447345	21156077	22746689	A->G
M299		rs13447347	21157894	22748506	T->G
M3		rs3894	17605757	19096363	G->A
M30			20199203	21739815	G->A
M300		rs13447348	21158586	22749198	G->A
M302			21159050	22749662	A->G
M304	Page16	rs13447352	21159241	22749853	A->C
M305	Page17	rs13447353	21159562	22750174	C->T
M306	S1	rs1558843	21159971	22750583	C->A
M307.1	P203.1	rs13447354	21160339	22750951	G->A
M307.2	P203.2	rs13447354	21160339	22750951	G->A
M31			20199142	21739754	G->C
M310		rs13447357	21161251	22751863	C->T
M312			21162099	22752711	A->T
M314		rs13447442	21162467	22753079	A->C
M318		rs13447372	21154381	22744993	T->C
M319		rs13447373	13977179	15467785	T->A
M32			20199824	21740436	T->C
M320		rs13447374	13540161	15030767	T->G
M321		rs13447375	13540272	15030878	C->T
M322		rs13447376	13979134	15469740	C->A
M323		rs13447377	20327106	21867718	C->T
M324		rs13447361	2881786	2821786	G->C
M327			20363475	21904087	T->C
M329			2935527	2875527	G->C
M33			20199838	21740450	A->C
M334			2973777	2913777	C->A
M335			13535789	15026395	T->A
M339			2941367	2881367	T->G
M34			20200104	21740716	G->T
M340			20338087	21878699	G->C
M342			21653330	23243942	C->T
M343		rs9786184	2947824	2887824	C->A
M346			2947156	2887156	C->G
M347			2937479	2877479	A->G
M349			2953277	2893277	G->T
M35.1			20201091	21741703	G->C
M35.2			20201091	21741703	C->T
M353			15818661	17309267	G->A
M356			2948203	2888203	C->G
M357			2948252	2888252	C->A
M359.1	P41.1		13001679	14491671	T->C
M359.2	P41.2		13001679	14491671	T->C
M36			20210397	21751009	T->G
M365.1			2948678	2888678	A->G
M367.1			2948628	2888628	A->G
M367.2			2948628	2888628	A->G
M368.1			2948632	2888632	A->C
M368.2			2948632	2888632	A->C
M369			2948477	2888477	G->C
M37			20210939	21751551	C->T
M370			2948598	2888598	C->G
M377			13536827	15027433	A->G
M378	Page100		13536901	15027507	A->G
M38			20201546	21742158	T->G
M387			2800274	2740274	T->G
M4		rs3895	2804628	2744628	T->C
M40	SRY4064; SRY8299	rs9786608	2723943	2663943	C->T
M405	S21; U106	rs16981293	8856078	8796078	C->T
M406			2809995	2749995	T->G
M407			2810408	2750408	A->G
M41	P210		2723889	2663889	C->A
M410			2811678	2751678	A->G
M412	L51; S167	rs9786140	8562236	8502236	G->A
M415		rs9786194	9230545	9170545	C->A
M417		rs17316771	8593735	8533735	G->A
M42		rs2032630	20326228	21866840	A->T
M420	L146	rs17250535	21882589	23473201	T->A
M423			17605485	19096091	G->A
M427			17601991	19092597	G->A
M429	P125	rs17306671	12541334	14031334	T->A
M43			7643271	7583271	A->G
M434			13447386	14937992	G->A
M436	P214; S33	rs17315680	17256887	18747493	G->C
M438	P215; S31	rs17307294	15148198	16638804	A->G
M44			20212032	21752644	G->C
M448	L122	rs17222202	15029838	16520444	T->A
M449	L145	rs17306692	12648745	14138745	C->A
M45		rs2032631	20327175	21867787	G->A
M450	S109	rs17316597	7608915	7548915	G->A
M458			22775852	24366464	A->G
M459		rs17316227	6966074	6906074	A->G
M46	Page70; Tat	rs34442126	13431977	14922583	T->C
M467	S29; U198	rs17222279	15348893	16839499	G->A
M47			20210718	21751330	G->A
M478			21853442	23444054	T->C
M479			19294055	20834667	C->T
M48			20209269	21749881	A->G
M481			13006395	14496387	C->T
M49	Page41	rs2032633	20328114	21868726	T->C
M497			15929328	17419934	T->C
M5	P73	rs3896	20069334	21609946	C->T
M50		rs2032632	20328060	21868672	T->C
M507	P259		14100868	15591474	T->G
M51	Page42	rs34078768	20328251	21868863	G->A
M511	L63	rs17307677	16672228	18162834	T->C
M512		rs17222146	14824547	16315153	C->T
M513	L62	rs17222573	16400635	17891241	A->G
M514		rs17315926	17884688	19375294	C->T
M515		rs17221601	12564623	14054623	T->A
M516	L120	rs17307105	14388411	15879017	A->G
M52			20212587	21753199	A->C
M521			6882948	6822948	C->T
M522	L16; S138	rs9786714	7233143	7173143	G->A
M523	L15; S137	rs9786139	6813519	6753519	A->G
M526		rs2033003	21960312	23550924	A->C
M529	L21; S145	rs11799226	14163822	15654428	C->G
M54		rs2032620	20328652	21869264	G->A
M55		rs2032621	20332126	21872738	T->C
M56		rs2032622	20332274	21872886	A->T
M58			20195692	21736304	G->A
M59			20328164	21868776	A->C
M6		rs3897	17080420	18571026	A->G
M61	Page43	rs34289137	20210837	21751449	C->T
M62			7643254	7583254	T->C
M63		rs2032625	20330026	21870638	G->A
M64.1	Page44.1	rs2032626	20362771	21903383	A->G
M64.2	Page 44.2	rs2032626	20362771	21903383	A->G
M65			20365653	21906265	A->T
M66		rs2032627	20340961	21881573	A->C
M67	S51	rs2032628	20338197	21878809	A->T
M68			20338088	21878700	A->G
M69	Page45	rs2032673	20353446	21894058	T->C
M7		rs3898	4138217	4078217	C->G
M70	Page46	rs2032672	20353269	21893881	A->C
M71		rs2032638	20353835	21894447	C->T
M72		rs2032637	20353795	21894407	A->G
M74	N12	rs2032635	20349155	21889767	G->A
M75		rs2032639	20349565	21890177	G->A
M76			20216704	21757316	T->G
M77			20218526	21759138	C->T
M78			20352691	21893303	C->T
M8		rs3899	7351534	7291534	G->T
M81		rs2032640	20351960	21892572	C->T
M83		rs2032641	20332675	21873287	C->T
M85		rs2032616	20355604	21896216	C->A
M86		rs2032643	20365305	21905917	T->G
M87		rs2032644	20365497	21906109	T->C
M88		rs2032645	20360237	21900849	A->G
M89		rs2032652	20376701	21917313	C->T
M9		rs3900	20189645	21730257	C->G
M90		rs2032646	20383717	21924329	C->G
M92		rs2032648	20363411	21904023	T->C
M93			20361893	21902505	C->T
M94		rs2032647	20397546	21938158	C->A
M95		rs2032650	20397832	21938444	C->T
M96		rs9306841	20238386	21778998	C->G
M97			20238101	21778713	A->C
M98			20238622	21779234	C->G
MEH1			21906644	23497256	C->G
MEH2		rs4252209	4985637	4925637	G->T
N1		rs3212291	13360920	14851526	C->G
N12	M74	rs2032635	20349155	21889767	G->A
N14	M265	rs3212294	13540044	15030650	C->A
N2		rs3212287	20359276	21899888	T->C
N4		rs3212290	20397920	21938532	A->T
N5		rs3212292	13360932	14851538	T->A
P1	PN1	rs73626946	20071555	21612167	G->A
P100			20362081	21902693	C->T
P101			20362006	21902618	C->T
P102			13987411	15478017	T->G
P103			13987225	15477831	C->G
P104			13987219	15477825	C->T
P105			13932356	15422962	C->T
P106			13932316	15422922	C->T
P107			13329287	14819893	G->A
P108			13935642	15426248	C->T
P109			13935399	15426005	C->T
P110			13935117	15425723	C->T
P111			13935056	15425662	G->A
P112			20340313	21880925	G->A
P113			6800171	6740171	A->C
P114			13530049	15020655	G->A
P115			13378644	14869250	G->A
P116			13379084	14869690	A->G
P117			13329087	14819693	G->T
P119			13435650	14926256	G->A
P12.1			23396458	24987070	A->G
P12.2			25030206	26620818	A->G
P12.3			25750972	27341584	T->C
P120			13935394	15426000	C->A
P121			6799857	6739857	C->T
P122			13360126	14850732	C->A
P123		rs17315821	17676255	19166861	T->C
P124		rs17315772	17547696	19038302	A->C
P125	M429	rs17306671	12541334	14031334	T->A
P126		rs17250163	19685158	21225770	C->G
P127		rs7892893	8650752	8590752	C->T
P128		rs17250121	19296941	20837553	C->T
P129		rs17306699	12654593	14144593	A->G
P130	S22	rs17250887	8618969	8558969	A->T
P131		rs9786043	13982257	15472863	C->T
P132		rs3853054	8739843	8679843	G->T
P133		rs16980711	10476740	9866740	G->A
P134		rs9786877	7455806	7395806	C->G
P135		rs9786502	20078244	21618856	C->T
P136		rs9785908	21450035	23040647	T->G
P137	M213; Page38	rs2032665	14036145	15526751	T->C
P138		rs16980478	12709284	14199284	T->C
P139		rs16980459	15416077	16906683	G->A
P14		rs9786420	15907992	17398598	C->T
P140		rs9786636	15821369	17311975	G->C
P141		rs9306845	7001218	6941218	G->A
P142		rs4988808	7278079	7218079	G->A
P143		rs4141886	12707867	14197867	G->A
P144		rs9786431	15520850	17011456	G->A
P145		rs17842387	8484089	8424089	G->A
P146		rs16981340	8662415	8602415	C->T
P147		rs16980577	19542808	21083420	T->A
P148		rs16980396	17859009	19349615	C->T
P149		rs16980391	17087870	18578476	G->A
P15			21653414	23244026	C->T
P150		rs9786893	15355833	16846439	C->A
P151		rs9786707	8740661	8680661	T->C
P152		rs9786634	13174651	14664631	G->C
P153		rs9786479	17070436	18561042	T->G
P154		rs9786357	18009501	19500107	G->T
P155		rs9786301	14847931	16338537	G->A
P156		rs9786126	15929411	17420017	A->G
P157		rs9786095	22769319	24359931	T->C
P158		rs9785913	16002907	17493513	C->T
P159		rs9785905	16606645	18097251	C->A
P16.1			19128376	20668988	A->T
P16.2			19434578	20975190	T->A
P160		rs9306848	8534189	8474189	A->C
P161		rs16980495	16687485	18178091	G->A
P162		rs7067483	6060464	6000464	T->C
P163		rs4589047	14751710	16242316	A->T
P164		rs17316007	12511232	14001232	A->G
P165		rs16980598	17880310	19370916	G->A
P166		rs16980499	15765412	17256018	C->T
P167		rs9786489	10461457	9851457	G->T
P168		rs16980574	20077971	21618583	G->C
P169	Page54	rs16980548	21327965	22918577	C->T
P170		rs9786025	13530916	15021522	G->A
P171		rs17842518	21853359	23443971	G->T
P172		rs16981311	7025215	6965215	C->T
P173		rs7893107	7055523	6995523	A->G
P174		rs16980360	14318720	15809326	G->A
P175		rs9786191	13313471	14804077	G->A
P176		rs7067279	14444918	15935524	T->G
P177		rs16980473	12669846	14159846	C->T
P179		rs16980621	12570308	14060308	A->C
P18.1			23396212	24986824	C->T
P18.2			25029960	26620572	C->T
P18.3			25751218	27341830	G->A
P180		rs9786035	17110668	18601274	G->A
P181		rs9785940	15903505	17394111	C->G
P182		rs16980394	17745841	19236447	G->A
P183		rs16980749	7392132	7332132	C->T
P184			7278128	7218128	T->C
P186		rs16981290	7628568	7568568	C->A
P187		rs17174528	9168252	9108252	G->T
P188		rs16980610	22043750	23634362	G->A
P189		rs9786819	12707977	14197977	G->A
P19.1			22076149	23666761	A->C
P19.2			22076609	23667221	A->C
P19.3			22456064	24046676	T->G
P19.4			22720987	24311599	T->G
P19.5			22976505	24567117	A->C
P190			16606643	18097249	A->G
P191		rs16980601	13924509	15415115	A->G
P192		rs16980641	17789159	19279765	A->G
P193		rs16980426	20673609	22214221	T->G
P194		rs16980363	14712374	16202980	C->G
P195		rs2196155	21074650	22665262	A->G
P196		rs917759	14263707	15754313	C->A
P197		rs17276358	17688857	19179463	G->T
P198		rs17269816	15563165	17053771	C->T
P199		rs17269928	17156436	18647042	A->G
P2	PN2	rs9785756	20070219	21610831	G->A
P200		rs17316592	17069399	18560005	T->G
P201	IMS-JST021354	rs2267801	2888196	2828196	T->C
P202			12511024	14001024	T->A
P203.1	M307.1	rs13447354	21160339	22750951	G->A
P203.2	M307.2	rs13447354	21160339	22750951	G->A
P204			3605172	3545172	G->T
P205	M145	rs3848982	20176596	21717208	C->T
P207	P27.1.1	rs9786896	8679538	8619538	G->A
P209		rs17315835	17688729	19179335	T->C
P21.1			23397415	24988027	C->A
P21.2			25031163	26621775	C->A
P21.3			25750015	27340627	G->T
P210	M41		2723889	2663889	C->A
P211			2723707	2663707	T->A
P212			3605070	3545070	T->A
P214	M436; S33	rs17315680	17256887	18747493	G->C
P215	M438; S31	rs17307294	15148198	16638804	A->G
P216	S30	rs17306657	12502338	13992338	C->G
P217	S23	rs7892900	7688484	7628484	C->T
P218	S32	rs7067532	16003024	17493630	T->G
P219	S24	rs17221964	14027245	15517851	T->G
P22.1	M104.1		8679592	8619592	G->A
P22.2	M104.2		8680324	8620324	G->A
P220	S119	rs17316910	22885057	24475669	G->T
P221	S120	rs17316729	8413707	8353707	C->A
P222	S118; U250	rs17315723	17397594	18888200	C->G
P223	S117	rs17222244	15208728	16699334	C->G
P224		rs17307398	15795387	17285993	C->T
P225		rs17307070	14099736	15590342	G->T
P226		rs17250992	8905380	8845380	C->T
P227		rs4481791	19869094	21409706	G->C
P228		rs17222419	16017731	17508337	C->T
P229		rs9786915	8110994	8050994	G->C
P230		rs9786781	15979506	17470112	G->A
P231		rs9786465	10599615	9989615	A->G
P232		rs9786261	21444520	23035132	G->A
P233		rs9786232	19625746	21166358	T->G
P234		rs9786197	19577276	21117888	T->C
P235		rs9786119	17707606	19198212	A->G
P236		rs9785959	16291572	17782178	C->G
P237		rs9785740	8394875	8334875	A->G
P238		rs9785717	7831131	7771131	G->A
P239		rs8181264	16390624	17881230	G->C
P240		rs6530605	13108816	14598808	T->C
P241	M173; Page29	rs2032624	13535818	15026424	A->C
P242		rs7067478	7707357	7647357	G->A
P243		rs4141564	8745083	8685083	A->G
P244		rs2740981	12943108	14433100	G->A
P245		rs3853052	8693545	8633545	T->C
P247	M276	rs9341312	21151116	22741728	T->A
P248	M277	rs9341314	21151209	22741821	G->T
P249			8395203	8335203	G->A
P25.1		rs150173	23396453	24987065	C->A
P25.2		rs150173	25030201	26620813	C->A
P25.3		rs150173	25750977	27341589	G->T
P252	U174	rs16980586	14760751	16251357	G->A
P253	U247	rs2068150	17348769	18839375	C->T
P254		rs35699596	3604898	3544898	C->T
P255	P325		8745038	8685038	G->A
P256			8745230	8685230	G->A
P257	U6	rs2740980	12942936	14432928	G->A
P259	M507		14100868	15591474	T->G
P260	P324		15795400	17286006	A->C
P261			12502279	13992279	G->A
P262			6992148	6932148	G->C
P263			19625357	21165969	A->C
P266			6799738	6739738	T->A
P267			16538063	18028669	C->G
P268			22399065	23989677	T->A
P269			22399066	23989678	A->G
P27.1.1	P207	rs9786896	8679538	8619538	G->A
P27.1.2		rs9786896	8680377	8620377	C->T
P27.2.1	DYS257.1	rs9786896	8679538	8619538	G->A
P27.2.2	DYS257.2	rs9786896	8680377	8620377	T->C
P277		rs16980558	14088609	15579215	A->G
P278.1		rs7067418	8527053	8467053	G->A
P278.2		rs7067418	8527053	8467053	G->A
P279			2941377	2881377	G->A
P28			20340503	21881115	C->T
P280		rs891407	20302478	21843090	C->G
P281		rs17315758	17473657	18964263	A->G
P282		rs17307656	16538055	18028661	A->G
P283		rs3865828	20553879	22094491	C->T
P284		rs4116821	20531728	22072340	C->G
P285		rs17249974	17776738	19267344	C->A
P286		rs1118473	16225645	17716251	C->T
P287		rs4116820	20531485	22072097	G->T
P289			8527082	8467082	C->G
P29		rs60115999	13007215	14497207	A->C
P291			8526988	8466988	A->G
P293		rs16981297	8835178	8775178	G->A
P294		rs1005041	7630822	7570822	G->C
P295	S8	rs895530	8023031	7963031	T->G
P297		rs9785702	17165902	18656508	G->C
P298			20080952	21621564	C->T
P299			6800377	6740377	A->G
P3	M29; PN3		20069975	21610587	C->T
P30			13006761	14496753	G->A
P303	Page108; S135		20104736	21645348	T->C
P304			7295368	7235368	A->G
P305			2770154	2710154	G->A
P307			2721836	2661836	C->T
P308			13918967	15409573	C->T
P31			13005251	14495243	T->C
P310	S129	rs9786283	17416630	18907236	A->C
P311	S128	rs9785659	16758092	18248698	A->G
P312	S116	rs34276300	20616699	22157311	C->A
P314.1	S220.1		2948672	2888672	T->C
P314.2	S220.2		2948672	2888672	T->C
P316			15349035	16839641	A->T
P317			14529767	16020373	C->T
P321			14528119	16018725	C->T
P322			12510929	14000929	G->T
P324	P260		15795400	17286006	A->C
P325	P255		8745038	8685038	G->A
P326	L298		8527290	8467290	T->C
P327			17256799	18747405	T->C
P328			20303699	21844311	C->T
P329			8526781	8466781	G->A
P33.1			23397375	24987987	T->C
P33.2			25031123	26621735	T->C
P33.3			25750056	27340668	A->G
P330			14528411	16019017	T->C
P34.1			22076575	23667187	C->T
P34.2			22100115	23690727	C->T
P34.3			22456098	24046710	G->A
P34.4			22976471	24567083	C->T
P34.5			22976508	24567120	G->A
P35.1			23396647	24987259	T->C
P35.2			25030395	26621007	T->C
P35.3			25750785	27341397	A->G
P36.1			13006449	14496441	G->T
P36.2			13006449	14496441	G->T
P37.1			13001692	14491684	T->C
P37.2			13001692	14491684	T->C
P38			12994387	14484379	A->C
P386			12511054	14001054	T->C
P39			12994589	14484581	G->A
P4			21907102	23497714	G->A
P40			12994402	14484394	C->T
P41.1	M359.1		13001679	14491671	T->C
P41.2	M359.2		13001679	14491671	T->C
P42			12991739	14481731	C->T
P43			20340361	21880973	G->A
P44			13005259	14495251	G->A
P45			20340136	21880748	G->A
P46			20340240	21880852	C->T
P47			13007176	14497168	C->T
P49			13006415	14496407	A->T
P5			20303745	21844357	G->A
P51			13002050	14492042	T->C
P53.1			13001657	14491649	T->C
P53.2			13001657	14491649	T->C
P54			13001667	14491659	A->G
P55			12998960	14488952	C->A
P56			12997346	14487338	A->G
P57			12997074	14487066	T->G
P58	Page8	rs34043621	12996675	14486667	T->C
P59			12994545	14484537	A->G
P6			6828265	6768265	G->C
P60			12994479	14484471	T->C
P61			12992202	14482194	G->A
P65.1			23396514	24987126	C->A
P65.2			25030262	26620874	C->A
P65.3			25750916	27341528	G->T
P66.1			23396573	24987185	G->A
P66.2			25030321	26620933	G->A
P66.3			25750857	27341469	C->T
P67.1			23396610	24987222	T->C
P67.2			25030358	26620970	T->C
P67.3			25750820	27341432	A->G
P68			13435749	14926355	T->C
P69		rs7892898	13435814	14926420	G->A
P7.1			23396434	24987046	T->C
P7.2			25030182	26620794	T->C
P7.3			25750996	27341608	A->G
P70			20071656	21612268	C->T
P71			20071466	21612078	A->G
P72			20070241	21610853	C->T
P73	M5	rs3896	20069334	21609946	C->T
P75			20340386	21880998	G->A
P76			20340415	21881027	G->C
P77			13435596	14926202	G->A
P78			6800387	6740387	G->A
P79			6800377	6740377	A->G
P8.1			21958753	23549365	G->A
P8.2			22456047	24046659	G->A
P8.3			22720971	24311583	G->A
P80			6799899	6739899	C->G
P81			6799856	6739856	G->A
P82			6799826	6739826	C->A
P83			6799772	6739772	G->A
P84			6799767	6739767	G->A
P85	M247	rs9341290	13529972	15020578	T->C
P86	M191	rs2032590	13529007	15019613	T->G
P87			13529113	15019719	A->C
P88	M180	rs2032598	13359735	14850341	T->C
P89.1			13359859	14850465	G->T
P89.2			13359859	14850465	G->T
P9.1			13435843	14926449	C->A
P9.2			13435843	14926449	A->C
P90			13359973	14850579	C->T
P91			13359993	14850599	C->T
P92			13360247	14850853	C->T
P93	Page79	rs34248257	13378896	14869502	C->T
P94			13379075	14869681	G->A
P95			13379100	14869706	G->T
P96			13379137	14869743	C->A
P97			13395667	14886273	T->G
P98			13395751	14886357	C->T
P99			13395780	14886386	C->T
Page1		rs34820858	6796812	6736812	G->T
Page10			12992985	14482977	G->C
Page100	M378		13536901	15027507	A->G
Page101		rs72625359	13537570	15028176	G->C
Page103		rs72625361	21155655	22746267	G->A
Page108	P303; S135		20104736	21645348	T->C
Page109		rs72625366	20103656	21644268	T->G
Page110			15451791	16942397	T->C
Page113		rs72625369	2773589	2713589	G->A
Page115		rs72625371	2794776	2734776	T->C
Page116		rs72625372	20353252	21893864	C->T
Page121		rs72625377	16170780	17661386	G->A
Page123			13407777	14898383	G->A
Page124		rs72625380	13437395	14928001	A->C
Page125		rs72625381	13462091	14952697	T->C
Page127		rs72625383	13477923	14968529	A->G
Page129			13981957	15472563	C->T
Page130		rs72625386	13924027	15414633	A->T
Page14	M260	rs9341303	13534900	15025506	G->A
Page15	L117	rs34812786	13536027	15026633	C->T
Page16	M304	rs13447352	21159241	22749853	A->C
Page17	M305	rs13447353	21159562	22750174	C->T
Page18		rs35036633	20080579	21621191	G->A
Page19	L90; S133	rs35169834	20087688	21628300	G->A
Page2	L208	rs35815655	6796443	6736443	C->T
Page20		rs34948194	20081394	21622006	C->T
Page21	L162; PS21	rs34179999	14528466	16019072	G->C
Page23		rs34893929	14508638	15999244	G->A
Page27		rs35860478	20106063	21646675	T->A
Page28	M172	rs2032604	13479028	14969634	T->G
Page29	M173; P241	rs2032624	13535818	15026424	A->C
Page3		rs2071394	6796154	6736154	C->T
Page30	M174	rs2032602	13463674	14954280	T->C
Page31	M179	rs2032596	13348094	14838700	C->T
Page32	M181	rs2032599	13360948	14851554	T->C
Page33	M183	rs2032600	13398177	14888783	A->C
Page34	M184; USP9Y+3178	rs20320	13407557	14898163	G->A
Page35	M190	rs2032603	13477921	14968527	A->G
Page36	M203	rs2032653	14100931	15591537	G->C
Page37	M207; UTY2	rs2032658	14091377	15581983	A->G
Page38	M213; P137	rs2032665	14036145	15526751	T->C
Page39	M214	rs2032674	13981319	15471925	T->C
Page4		rs34551924	6800704	6740704	A->G
Page40	M215	rs2032654	13977218	15467824	A->G
Page41	M49	rs2032633	20328114	21868726	T->C
Page42	M51	rs34078768	20328251	21868863	G->A
Page43	M61	rs34289137	20210837	21751449	C->T
Page44.1	M64.1	rs2032626	20362771	21903383	A->G
Page44.2	M64.2	rs2032626	20362771	21903383	A->G
Page45	M69	rs2032673	20353446	21894058	T->C
Page46	M70	rs2032672	20353269	21893881	A->C
Page47	L29	rs35394227	15445475	16936081	C->T
Page50		rs35195174	7295379	7235379	G->A
Page51	M130; RPS4Y711	rs35284970	2794854	2734854	C->T
Page52.1		rs34402762	2770309	2710309	T->G
Page52.2		rs34402762	2770309	2710309	T->G
Page52.3		rs34402762	2770309	2710309	T->G
Page53			21331517	22922129	G->A
Page54	P169	rs16980548	21327965	22918577	C->T
Page55	L26; S57	rs34459399	21352285	22942897	T->C
Page56		rs34581739	21331156	22921768	G->A
Page59		rs35247789	20329311	21869923	C->T
Page6		rs35816667	13163111	14653101	C->T
Page60	M152	rs35681523	20327456	21868068	C->T
Page63	M176; SRY465	rs11575897	2715180	2655180	G->A
Page65.2	SRY1532.2; SRY10831.2	rs2534636	2717176	2657176	C->T
Page66		rs9786326	16188087	17678693	A->G
Page67		rs35852845	16188197	17678803	G->A
Page68		rs34351054	16170772	17661378	C->T
Page69		rs35557642	16172872	17663478	G->T
Page7		rs34297606	13008998	14498990	C->T
Page70	M46; Tat	rs34442126	13431977	14922583	T->C
Page71		rs35623864	7014470	6954470	C->A
Page72		rs34137545	7018165	6958165	C->A
Page74	L133	rs35573420	6992199	6932199	G->A
Page76		rs36044179	6998665	6938665	A->G
Page77	V10	rs34555473	6953093	6893093	A->C
Page78	PS129	rs34941773	13358044	14848650	G->C
Page79	P93	rs34248257	13378896	14869502	C->T
Page8	P58	rs34043621	12996675	14486667	T->C
Page80	M235	rs7067496	13342014	14832620	T->G
Page82	L215	rs34601266	13399368	14889974	C->T
Page83		rs35361051	13407488	14898094	A->G
Page84	M222; USP9Y+3636	rs20321	13411808	14902414	G->A
Page85		rs35906235	13434037	14924643	G->T
Page86		rs35050879	13434011	14924617	C->T
Page87		rs35361051	13439545	14930151	C->T
Page90		rs35460572	13477843	14968449	A->G
Page91	M231	rs9341278	13979118	15469724	G->A
Page92		rs34141256	13919206	15409812	G->A
Page93		rs34486382	13990829	15481435	G->T
Page94	U17	rs34742138	2906401	2846401	C->T
Page95			13006126	14496118	C->T
Page96	M159		20210828	21751440	A->C
Page99			13534318	15024924	G->A
PK1			20992895	22583507	A->C
PK2			21078608	22669220	T->C
PK3			21078913	22669525	T->C
PK4			19745350	21285962	A->T
PK5			21717383	23307995	C->T
PN1	P1	rs73626946	20071555	21612167	G->A
PN2	P2	rs9785756	20070219	21610831	G->A
PN3	M29; P3		20069975	21610587	C->T
PS129		rs72625385	13981957	15472563	C->T
RPS4Y711	M130, Page51	rs35284970	2794854	2734854	C->T
S1	M306	rs1558843	21159971	22750583	C->A
S10		rs2058276	2728456	2668456	C->T
S109	M450	rs17316597	7608915	7548915	G->A
S116	P312	rs34276300	20616699	22157311	C->A
S117	P223	rs17222244	15208728	16699334	C->G
S118	P222; U250	rs17315723	17397594	18888200	C->G
S119	P220	rs17316910	22885057	24475669	G->T
S120	P221	rs17316729	8413707	8353707	C->A
S126	L30	rs34134567	14114293	15604899	C->T
S127	L11	rs9786076	16353412	17844018	T->C
S128	P311	rs9785659	16758092	18248698	A->G
S129	P310	rs9786283	17416630	18907236	A->C
S130	L14; U16	rs35474563	21327383	22917995	C->T
S131	L13; U13	rs9786706	13208948	14698928	C->T
S133	L90; Page19	rs35169834	20087688	21628300	G->A
S135	P303; Page108		20104736	21645348	T->C
S136	L50	rs13303711	7012023	6952023	C->T
S137	L15; M523	rs9786139	6813519	6753519	A->G
S138	L16; M522	rs9786714	7233143	7173143	G->A
S139	L2	rs2566671	5815550	5755550	C->T
S141	L23	rs9785971	6813511	6753511	G->A
S142	L22	rs34626372	8636009	8576009	A->C
S144	L20	rs7067305	12741292	14231292	G->A
S145	L21; M529	rs11799226	14163822	15654428	C->G
S146	L42	rs34334142	15170153	16660759	C->A
S147	L43	rs35251548	16446759	17937365	A->G
S148	L32; U8	rs7892988	13202247	14692227	T->C
S149	L31	rs35617575	12538148	14028148	C->A
S150	L35	rs7893064	21134767	22725379	C->A
S151	L34	rs35604181	7776262	7716262	A->C
S152	L36	rs35516764	16079993	17570599	C->T
S153	L37	rs7067482	16025517	17516123	T->C
S154	L38	rs7892889	14177464	15668070	A->G
S155	L39	rs7893033	14708445	16199051	T->C
S156	L40	rs7893103	14711661	16202267	T->C
S159.1	L65.1	rs7893015	15136011	16626617	A->G
S159.2	L65.2	rs7893015	15136011	16626617	A->G
S162	L48	rs13303755	22021585	23612197	G->T
S165	L126	rs34790845	13411027	14901633	C->T
S166	L137	rs34441307	10401250	9791250	G->A
S167	L51; M412	rs9786140	8562236	8502236	G->A
S168	L226		17558118	19048724	C->T
S169.1	L159.1		14320358	15810964	T->G
S169.2	L159.2		14320358	15810964	T->G
S170	L47	rs34283263	20637957	22178569	G->A
S171	L44	rs34738655	2952150	2892150	G->A
S172	L46	rs13304625	17586803	19077409	A->G
S173	L148		15951058	17441664	G->T
S175	L144	rs9306842	21120848	22711460	A->T
S176	L193		6813344	6753344	G->A
S178	L4		20199274	21739886	T->C
S182	L238	rs35199432	19712831	21253443	A->G
S186	L257		14177422	15668028	T->C
S191	DF5		16903208	18393814	A->G
S192	DF21		10488915	9878915	C->T
S193	DF23		16283803	17774409	G->A
S21	M405; U106	rs16981293	8856078	8796078	C->T
S215	DF1; L513		7400450	7340450	C->T
S216	L3		20165926	21706538	T->A
S22	P130	rs17250887	8618969	8558969	A->T
S220.1	P314.1		2948672	2888672	T->C
S220.2	P314.2		2948672	2888672	T->C
S23	P217	rs7892900	7688484	7628484	C->T
S24	P219	rs17221964	14027245	15517851	T->G
S253	DF25		2886066	2826066	C->G
S26	L1		13025258	14515250	C->T
S28	U152	rs1236440	13842543	15333149	C->T
S280	Z246		7121380	7061380	T->G
S29	M467; U198	rs17222279	15348893	16839499	G->A
S299	L720		7136958	7076958	G->T
S3		rs877756	17228959	18719565	T->C
S30	P216	rs17306657	12502338	13992338	C->G
S31	M438; P215	rs17307294	15148198	16638804	A->G
S32	P218	rs7067532	16003024	17493630	T->G
S33	M436; P214	rs17315680	17256887	18747493	G->C
S42			20165860	21706472	T->C
S47			13025048	14515040	C->T
S51	M67	rs2032628	20338197	21878809	A->T
S57	L26; Page55	rs34459399	21352285	22942897	T->C
S6	L60	rs2008924	12747131	14237131	C->T
S62	L121	rs17222167	14886592	16377198	A->G
S64	L124	rs17307586	16276156	17766762	T->C
S65	L125	rs17249791	17269063	18759669	T->C
S68	L165		20389703	21930315	C->T
S8	P295	rs895530	8023031	7963031	T->G
SA01			13524110	15014716	C->T
SRY10831.2	Page65.2; SRY1532.2	rs2534636	2717176	2657176	C->T
SRY2627	M167	rs1800865	2718271	2658271	G->A
SRY4064	M40; SRY8299	rs9786608	2723943	2663943	C->T
SRY465	M176; Page63	rs11575897	2715180	2655180	G->A
SRY8299	M40; SRY4064	rs9786608	2723943	2663943	C->T
SRY9138	M177		2718869	2658869	G->A
SY81	DYS271; M2	rs9785941	12606577	14096577	A->G
Tat	M46; Page70	rs34442126	13431977	14922583	T->C
U1		rs9785956	13568272	15058878	A->G
U106	M405; S21	rs16981293	8856078	8796078	C->T
U12		rs9786640	13149436	14639427	A->C
U13	L13; S131	rs9786706	13208948	14698928	C->T
U152	S28	rs1236440	13842543	15333149	C->T
U16	L14; S130	rs35474563	21327383	22917995	C->T
U17	Page94	rs34742138	2906401	2846401	C->T
U174	P252	rs16980586	14760751	16251357	G->A
U175		rs16980588	14763088	16253694	G->A
U179		rs2319818	14864102	16354708	G->A
U181		rs16980589	14883820	16374426	C->T
U186		rs16980370	14987946	16478552	A->G
U198	M467; S29	rs17222279	15348893	16839499	G->A
U2		rs9786712	13087185	14577177	G->A
U209		rs16980502	15804352	17294958	C->T
U23		rs9786460	12933864	14423856	G->A
U247	P253	rs2068150	17348769	18839375	C->T
U250	P222; S118	rs17315723	17397594	18888200	C->G
U290		rs16980406	20105446	21646058	T->A
U3		rs11799152	13502752	14993358	A->G
U33		rs1125978	13784594	15275200	C->G
U5		rs2178500	22382982	23973594	T->G
U6	P257	rs2740980	12942936	14432928	G->A
U7		rs7067251	13595577	15086183	G->C
U8	L32; S148	rs7892988	13202247	14692227	T->C
USP9Y+3178	M184; Page34	rs20320	13407557	14898163	G->A
USP9Y+3636	M222; Page84	rs20321	13411808	14902414	G->A
UTY2	M207; Page37	rs2032658	14091377	15581983	A->G
V1			6837077	6777077	T->C
V1		ss410064599	6837077	6777077	T->C
V10	Page77	rs34555473	6953093	6893093	A->C
V100			5395763	5335763	G->A
V102		ss410064584	4932610	4872610	G->C
V104		ss410064585	4934629	4874629	T->C
V12			6883099	6823099	A->G
V13			6902263	6842263	G->A
V14		ss410064624	6950869	6890869	A->C
V148		ss410064600	6848191	6788191	G->A
V149		ss410064601	6903151	6843151	T->G
V15		ss410064607	6908153	6848153	G->T
V150		ss410064606	6907842	6847842	G->C
V151		ss410064608	6911720	6851720	G->A
V153		ss410064614	6928881	6868881	C->T
V154		ss410064619	6937891	6877891	A->G
V155		ss410064621	6945631	6885631	G->A
V156		ss410064617	6936484	6876484	G->T
V157		ss410064630	6959793	6899793	A->T
V158		ss410064618	6937314	6877314	G->A
V159		ss410064636	6992829	6932829	G->A
V16			6911471	6851471	C->T
V160		ss410064632	6967838	6907838	G->A
V161		ss410064668	14690541	16181147	G->C
V162		ss410064680	15427258	16917864	C->A
V163		ss410064702	16705655	18196261	A->G
V164		ss410064703	16765208	18255814	C->T
V165		ss410064671	14786199	16276805	G->A
V166		ss410064673	14802260	16292866	G->A
V167		ss410064692	16108496	17599102	T->C
V168		ss410064700	16457066	17947672	G->A
V169		ss410064582	4922725	4862725	G->A
V171		ss410064586	4958665	4898665	C->G
V172		ss410064587	4960600	4900600	G->A
V173		ss410064592	4991338	4931338	T->G
V174		ss410064593	5017608	4957608	A->G
V176		ss410064605	6906615	6846615	C->T
V177		ss410064612	6923229	6863229	A->T
V180		ss410064704	17979383	19469989	G->A
V181		ss410064661	12759732	14249732	G->A
V182		ss410064662	12759991	14249991	C->T
V183		ss410064663	12773271	14263271	G->A
V184		ss410064664	12773293	14263293	C->T
V185		ss410064665	12773400	14263400	G->A
V186		ss410064564	2816471	2756471	A->T
V187		ss410064565	2816519	2756519	T->C
V188		ss410064568	2838617	2778617	C->A
V189		ss410064566	2817670	2757670	C->T
V19			20355588	21896200	T->C
V190		ss410064579	2932583	2872583	G->C
V191		ss410064580	2932610	2872610	C->A
V192		ss410064561	2750677	2690677	C->A
V193		ss410064562	2751796	2691796	G->A
V194		ss410064666	13168132	14658122	G->A
V196		ss410064705	21526955	23117567	G->T
V197		ss410064706	21529725	23120337	G->A
V198		ss410064563	2813086	2753086	G->A
V199		ss410064567	2832928	2772928	C->A
V20		ss410064603	6905955	6845955	G->A
V200		ss410064569	2842815	2782815	G->C
V201		ss410064570	2848626	2788626	T->C
V202		ss410064571	2850584	2790584	G->C
V203		ss410064573	2860714	2800714	T->C
V204		ss410064574	2923367	2863367	C->G
V205		ss410064575	2923665	2863665	A->G
V21		ss410064611	6919691	6859691	C->T
V214		ss410064576	2928496	2868496	A->G
V215		ss410064577	2928499	2868499	T->G
V216		ss410064578	2928656	2868656	A->T
V217		ss410064596	6719577	6659577	C->T
V218		ss410064597	6722712	6662712	C->T
V218.1			6722712	6662712	C->T
V218.2			6722712	6662712	C->T
V219		ss410064598	6724018	6664018	T->C
V22			6919957	6859957	T->C
V220		ss410064638	7646919	7586919	C->T
V221		ss410064639	7649303	7589303	G->T
V222		ss410064640	7649937	7589937	G->C
V223		ss410064641	7652457	7592457	A->G
V224		ss410064642	7653921	7593921	C->T
V225		ss410064643	7656315	7596315	C->T
V226		ss410064644	7657185	7597185	G->A
V227		ss410064645	7659027	7599027	A->T
V228		ss410064646	7664310	7604310	G->T
V229		ss410064647	7666633	7606633	G->A
V23			6920272	6860272	C->A
V230		ss410064648	7685116	7625116	C->T
V231		ss410064649	7688900	7628900	G->A
V232		ss410064650	7689098	7629098	T->C
V233		ss410064651	7704475	7644475	C->T
V234		ss410064652	7704670	7644670	T->C
V235		ss410064653	7705425	7645425	A->G
V236		ss410064654	7705477	7645477	C->T
V237		ss410064655	7707511	7647511	T->C
V238		ss410064656	7711556	7651556	G->T
V239		ss410064657	7714353	7654353	G->A
V241		ss410064658	7718712	7658712	C->T
V242		ss410064659	7719715	7659715	A->T
V243		ss410064660	7755867	7695867	C->T
V244		ss410064572	2858459	2798459	C->T
V25		ss410064626	6954625	6894625	G->T
V250		ss410064694	16154729	17645335	A->G
V257	L19		12994604	14484596	C->T
V26		ss410064627	6954819	6894819	G->A
V27			6956051	6896051	A->T
V28		ss410064631	6965202	6905202	C->T
V29		ss410064633	6968261	6908261	A->G
V30		ss410064635	6992824	6932824	G->A
V31		ss410064637	6992831	6932831	G->A
V32			6992821	6932821	G->C
V35			6872012	6812012	T->A
V36			6874246	6814246	T->C
V38		rs768983	6878291	6818291	C->T
V39			14791776	16282382	C->G
V4		ss410064604	6906482	6846482	G->A
V40		ss410064675	14938430	16429036	G->A
V41		ss410064676	14940351	16430957	G->A
V42			14946738	16437344	G->A
V43		rs73621792	15201216	16691822	G->T
V48		ss410064679	15405751	16896357	G->A
V50		ss410064602	6905936	6845936	T->C
V51		ss410064689	15975699	17466305	A->T
V52		ss410064690	16024421	17515027	G->A
V53			16024818	17515424	A->G
V53		ss410064691	16024818	17515424	A->G
V54		ss410064696	16362772	17853378	C->T
V55		ss410064697	16430267	17920873	C->T
V56		ss410064698	16432954	17923560	G->T
V57		ss410064670	14702482	16193088	A->G
V58		ss410064672	14802066	16292672	G->C
V59		ss410064681	15547373	17037979	C->T
V6			6992007	6932007	G->C
V61		ss410064684	15711534	17202140	G->A
V62		ss410064683	15711285	17201891	G->A
V63		ss410064682	15711215	17201821	C->T
V64		ss410064686	15796788	17287394	T->A
V65			15797262	17287868	C->A
V66		ss410064693	16153819	17644425	G->A
V67		ss410064695	16154835	17645441	G->A
V68			16174165	17664771	A->C
V69		ss410064701	16608448	18099054	C->T
V7			6992105	6932105	G->A
V70		ss410064669	14690885	16181491	A->C
V72		ss410064677	15092727	16583333	A->C
V75		ss410064688	15930743	17421349	G->A
V76		ss410064687	15930606	17421212	G->A
V77		ss410064699	16456936	17947542	C->T
V78		ss410064610	6919558	6859558	C->G
V79		ss410064620	6939761	6879761	A->T
V8			6992176	6932176	G->C
V80		ss410064623	6947414	6887414	A->G
V81		ss410064628	6955092	6895092	A->G
V82		ss410064629	6955470	6895470	A->T
V83		ss410064615	6930606	6870606	G->A
V85		ss410064622	6947162	6887162	C->T
V86		ss410064634	6969957	6909957	G->A
V88		ss410064583	4922861	4862861	C->T
V89		ss410064589	4962306	4902306	A->C
V9		ss410064613	6924267	6864267	A->G
V90		ss410064581	4900743	4840743	C->G
V92			4933798	4873798	C->T
V93		ss410064590	4980405	4920405	C->G
V94		ss410064594	5029475	4969475	T->A
V95			5334968	5274968	C->G
V98		ss410064595	5427905	5367905	A->G
Z1			4627631	4567631	T->C
Z11			14700274	16190880	G->A
Z1101		rs9786252	2971033	2911033	G->A
Z1107		rs9785861	7461585	2911033	G->A
Z1111		rs9306846	7872445	7812445	T->C
Z1116		rs9786574	8647013	8587013	C->T
Z1120		rs9785851	14019884	15510490	C->T
Z1122		rs99786581	14492408	15983014	T->C
Z1123		rs16980467	15150780	16641386	C->T
Z1124		rs9786216	15327317	16817923	T->G
Z1125		rs9786376	15436476	16927082	A->T
Z1127		rs9785895	15925094	17415700	T->C
Z1130		rs9786735	19741859	21282471	C->T
Z1132		rs9785819	20147688	21688300	A->G
Z1133		rs9786042	20640809	22181421	A->G
Z1135		rs9786905	21193740	22784352	T->C
Z1146	L797		8111123	8051123	T->C
Z12			19940842	21481454	A->C
Z131			5905252	5845252	G->A
Z138			14220734	15711340	C->G
Z139			19748043	21288655	G->T
Z140			16372749	17863355	G->A
Z141			7590813	7530813	A->G
Z142			15296933	1519693	A->G
Z144			13054138	14544130	T->G
Z145			14964149	16454755	G->T
Z146			22036677	23627289	C->T
Z156			14289735	15780341	A->G
Z1712.1		rs3991109	20185776	22784352	G->A
Z18			13501129	14991735	G->A
Z1893		rs9786637	10489569	9879569	T->C
Z1894		rs9786855	13396612	14887218	C->T
Z19			17885608	19376214	G->T
Z1901			2770341	2710341	G->A
Z1903			15106340	16596946	A->G
Z2			7943339	7883339	C->T
Z246	S280		7121380	7061380	T->G
Z248			12917740	14407732	G->C
Z253			7253034	7193034	G->A
Z255			14212169	15702775	T->C
Z280			6289881	6229881	C->T
Z283			20435691	21976303	T->A
Z284			8777196	8717196	C->G
Z287			15802487	17293093	C->T
Z288			16685159	18175765	G->C
Z301			12691107	14181107	C->T
Z326			22382755	23973367	C->T
Z34			16915258	18405864	T->C
Z343			8485088	8425088	G->C
Z35			22285502	23876114	G->A
Z36			5021118	4961118	A->G
Z367		rs7067387	10420794	9810794	T->C
Z381		rs34001725	7306726	7246726	C->T
Z49			26871625	28462237	G->T
Z56			17357549	18848155	G->A
Z58			10457423	9847423	T->C
Z59			15311754	16802360	G->T
Z6			14757917	16248523	A->G
Z60			16743982	18234588	C->G
Z61			17839321	19329927	G->T
Z62			14126135	15616741	C->T
Z63			12911494	14401486	C->T
Z7			15900954	17391560	C->T
Z709			6950722	6890722	T->C
Z724			6895545	6835545	C->T
Z73			13733985	15224591	G->A
Z8			20650532	22191144	C->T
Z827			7350454	7290454	G->C
Z830			7789622	7729622	G->A
Z9			6848390	6788390	C->T
Z92			16094395	17585001	C->G
Z93			7612356	7552356	G->A
Z94			19502836	21043448	T->C

## Sheet: Table S2
Table S2
Y-chromosomal (sub-)haplogroup	Alternative name (sub-) haplogroup	Parental lineage	Defining Y-SNPs
Root	Root	-	-
A	A-P97*	Root	P97
A1	A-P108*	A	P108
A1a	A-M31	A1	M31	P82
A1b	A-P114	A1	P114
A2	A-M6*	A	M6	M14	M23	M49	M71	M141	M196	M206	M212	MEH1	P3	P4	P5	P36.1	PK1	P247	P248
A2a	A-M114	A2	M114
A2b	A-P28	A2	P28
A2c	A-P262	A2	P262
A3	A-M32*	A	M32
A3a	A-M28	A3	M28	M59
A3b	A-M144*	A3	M144	M190	M220	P289
A3b1	A-M51*	A3b	M51	P100	P297
A3b1a	A-P71	A3b1	P71	P102
A3b2	A-M13*	A3b	M13	M63	M127	M202	M219	M305
A3b2a	A-M171	A3b2	M171
A3b2b	A-M118	A3b2	M118
BT	BT-M94*	Root	M94	M299
B	B-M181*	BT	M181	P85	P90
B1	B-M236*	B	M236	M288
B1a	B-M146	B1	M146
B2	B-M182*	B	M182
B2a	B-M150*	B2	M150
B2a1	B-M218*	B2a	M218
B2a1a	B-M109	B2a1	M109	M152
B2a2	B-M108.1*	B2a	M108.1
B2a2a	B-P111	B2a2	P111	M43
B2b	B-M112*	B2	M112	M192	50f2(P)
B2b1	B-P6	B2b	P6
B2b2	B-M115	B2b	M115	M169
B2b3	B-M30*	B2b	M30	M129
B2b3a	B-M108.2	B2b3	M108.2
B2b4	B-P7.1*	B2b	P7.1	P7.2	P7.3
B2b4a	B-P8.1	B2b4	P8.1	P8.2	P8.3	P70
B2b4b	B-MSY2.1	B2b4	MSY2.1	M211
B2c	B-P112	B2	P112
INGE03	INGE03-P9.1*	BT	P9.1	M168	M294
DE	DE-M145*	INGE03	M145	M203	P144	P153	P165	P167	P183
D or D1	D-M174* or D-M15*	DE	M174	-21355
D1a	D-N1*	D or D1	N1
D1a1	D-N2	D1a	N2
D2	D-M55*	D or D1	M55	M179	P37.1	P41.1	P190
D2a	D-M116.1*	D2	M116.1
D2a1	D-M125*	D2a	M125
D2a1a	D-P42*	D2a1	P42
D2a1a1	D-P12.1	D2a1a	P12.1	P12.2	P12.3
D2a1b	D-0022457*	D2a1	-22457
D2a1b1	D-P53.2	D2a1b	P53.2
D2a2	D-M151	D2a	M151
D2a3	D-P120	D2a	P120
D3	D-P99*	D or D1	P99
D3a	D-P47	D3	P47
E	E-SRY4064*	DE	SRY4064	M96	P29	P150	P152	P154	P155	P156	P162	P168	P169	P170	P171	P172	P173	P174	P175	P176
E1	E-P147*	E	P147
E1a	E-M33*	E1	M33	M132
E1a1	E-M44	E1a	M44
E1a2	E-P110	E1a	P110
E1b	E-P177*	E1	P177
E1b1	E-P2*	E1b	P2	P179	P180	P181	DYS391p
E1b1a	E-M2*	E1b1	M2	P1	M180	P46	P182	P189	P211	P293
E1b1a1	E-M58	E1b1a	M58
E1b1a2	E-M116.2	E1b1a	M116.2
E1b1a3	E-M149	E1b1a	M149
E1b1a4	E-M154	E1b1a	M154
E1b1a5	E-M155	E1b1a	M155
E1b1a6	E-M10	E1b1a	M10	M66	M156	M195
E1b1a7	E-M191*	E1b1a	M191	U186	U247
E1b1a7a	E-U174*	E1b1a7	U174
E1b1a7a1	E-P9.2	E1b1a7a	P9.2
E1b1a7a2	E-P115	E1b1a7a	P115
E1b1a7a3	E-P116*	E1b1a7a	P116
E1b1a7a3a	E-P113	E1b1a7a3	P113
E1b1a8	E-U175*	E1b1a	U175
E1b1a8a	E-U209*	E1b1a8	U209	P277	P278.1
E1b1a8a1	E-U290*	E1b1a8a	U290
E1b1a8a1a	E-U181	E1b1a8a1	U181
E1b1a8a2	E-P59	E1b1a8a	P59
E1b1a9	E-P268	E1b1a	P268	P269
E1b1b	E-M215*	E1b1	M215
E1b1b1	E-M35.1*	E1b1b	M35.1
E1b1b1a	E-M78*	E1b1b1	M78
E1b1b1a1	E-V12*	E1b1b1a	V12
E1b1b1a1a	E-M224	E1b1b1a1	M224
E1b1b1a1b	E-V32	E1b1b1a1	V32
E1b1b1a2	E-V13*	E1b1b1a	V13	V36
E1b1b1a2a	E-V27	E1b1b1a2	V27
E1b1b1a2b	E-P65.1	E1b1b1a2	P65.1	P65.2	P65.3
E1b1b1a3	E-V22*	E1b1b1a	V22
E1b1b1a3a	E-M148	E1b1b1a3	M148
E1b1b1a3b	E-V19	E1b1b1a3	V19
E1b1b1a4	E-V65	E1b1b1a	V65
E1b1b1b	E-M81*	E1b1b1	M81
E1b1b1b1	E-M107	E1b1b1b	M107
E1b1b1b2	E-M165	E1b1b1b	M165	M183
E1b1b1c	E-M123*	E1b1b1	M123
E1b1b1c1	E-M34*	E1b1b1c	M34
E1b1b1c1a	E-M136	E1b1b1c1	M136
E1b1b1c1b	E-M290	E1b1b1c1	M290
E1b1b1d	E-M281	E1b1b1	M281
E1b1b1e	E-V6	E1b1b1	V6
E1b1b1f	E-P72	E1b1b1	P72
E1b1c	E-M329	E1b1	M329
E1b2	E-P75	E1b	P75
E2	E-M75*	E	M75	P68
E2a	E-M41	E2	M41
E2b	E-M54*	E2	M54	M90	M98
E2b1	E-M85*	E2b	M85
E2b1a or E2b1a2	E-M200* or E-P258	E2b1	M200
E2b1a1	E-P45	E2b1a or E2b1a2	P45
INGE04	INGE04-P143*	INGE03	P143
C	C-RPS4Y711*	INGE04	RPS4Y711	M216	P184	P255	P260
C1	C-M8*	C	M8	M105	P122
C1a	C-P121	C1	P121
C2	C-M38*	C	M38
C2a	C-M208*	C2	M208
C2a1	C-P33.1	C2a	P33.1	P33.2	P33.3
C2a2	C-P54	C2a	P54
C3 or C3f	C-M217* or C-P62	C	M217	PK2	P44
C3a	C-M93	C3 or C3f	M93
C3b	C-P39	C3 or C3f	P39
C3c	C-M48	C3 or C3f	M48	M77	M86
C3d	C-M407	C3 or C3f	M407
C3e	C-P53.1	C3 or C3f	P53.1
C4	C-M347*	C	M347
C4a	C-M210	C4	M210
C5	C-M356*	C	M356
C5a	C-P92	C5	P92
C6	C-P55	C	P55
F	F-P14*P187	INGE04	P14	M89	M213	P133	P134	P135	P136	P138	P139	P140	P141	P142	P145	P146	P148	P149	P151	P157	P158	P159	P160	P161	P163	P166
F1	F-P91	F	P91	P104
F2	F-M427	F	M427	M428
F3	F-P96	F	P96
F4	F-P254	F	P254
G	G-M201*	F	M201	P257
G1 or G1a	G-M285* or G-P20	G	M285	M342
G1b	G-P76	G1 or G1a	P76
G2	G-P287*	G	P287
G2a	G-P15*	G2	P15
G2a1	G-16.1*	G2a	P16.1	P16.2
G2a1a	G-P18.1	G2a1	P18.1	P18.2	P18.3
G2a2	G-M286	G2a	M286
G2b	G-M287	G2	M287
G2c	G-M377	G2	M377
H	H-M69*	F	M69
H1 or H1a	H-M52* or H-M82*	H	M52
H1a1	H-M36	H1a	M36	M197
H1a2	H-M97	H1a	M97
H1a3	H-M138	H1a	M138
H1b	H-M370	H1 or H1a	M370
H2	H-Apt*	H	Apt
H2a	H-P80	H2	P80
H2b	H-P266	H2	P266
IJ	IJ-P123*	F	P123	P124	P125	P126	P127	P129	P130
I	I-M170*	IJ	P19.1	P19.2	P19.3	P19.4	P19.5	M170	P38	M258	P212	U179
I1	I-M253*	I	M253	P30	P40	M450
I1a	I-M21	I1	M21
I1b	I-M227*	I1	M227
I1b1	I-M72	I1b	M72
I1c	I-P109	I1	P109
I1d	I-P259	I1	P259
I2	I-P215*	I	P215
I2a	I-P37.2*	I2	P37.2
I2a1	I-M359.2	I2a	M359.2
I2a2	I-M26*	I2a	M26
I2a2a	I-M161	I2a2	M161
I2b or I2b1 or I2b2	I-M223* or I-M284 or I-M379	I2	M223	P214	P216	P217	P218	P219	P220	P221	P222	P223
I2b3	I-P78	I2b or I2b1 or I2b2	P78
I2b4	I-P95	I2b or I2b1 or I2b2	P95
J	J-M304*	IJ	M304	P209
J1 or J1c	J-M267* or J-M390	J	M267
J1a	J-M62	J1 or J1c	M62
J1b	J-M365.1	J1 or J1c	M365.1
J1d	J-P56	J1 or J1c	P56
J1e	J-P58*	J1 or J1c	P58
J1e1	J-M367.1	J1e	M367.1	M368.1
J1e2	J-M369	J1e	M369
J2	J-M172*	J	M172
J2a or J2a11	J-M410* or J-M419	J2	M410
J2a1	J-M47	J2a or J2a11	M47	M322
J2a2	J-M67*	J2a or J2a11	M67
J2a2a	J-M92*	J2a2	M92
J2a2a1	J-M327	J2a2a	M327
J2a2b	J-M163	J2a2	M163	M166
J2a3	J-M68	J2a or J2a11	M68
J2a4	J-M137	J2a or J2a11	M137
J2a5	J-M158	J2a or J2a11	M158
J2a6	J-M289	J2a or J2a11	M289
J2a7	J-M318	J2a or J2a11	M318
J2a8	J-M319	J2a or J2a11	M319
J2a9	J-M339	J2a or J2a11	M339
J2a10	J-M340	J2a or J2a11	M340
J2a12	J-P81	J2a or J2a11	P81
J2a13	J-P279	J2a or J2a11	P279
J2b	J-M12*	J2	M12	M102	M221	M314
J2b1	J-M205	J2b	M205
J2b2 or J2b2a	J-M241* or J-M99	J2b	M241
J2b2b	J-M280	J2b2 or J2b2a	M280
J2b2c	J-M321	J2b2 or J2b2a	M321
J2b2d	J-P84	J2b2 or J2b2a	P84
K or K1	K-M9* or K-M147	F	M9	P128	P131	P132
K2	K-P60	K or K1	P60
K3	K-P79	K or K1	P79
K4	K-P261	K or K1	P261	P263
L or L2	L-M11* or L-M317*	K or K1	M11	M20	M22	M61	M185	M295
L1	L-M27	L or L2	M27	M76
L2a	L-M349	L or L2	M349
L2b	L-M274	L or L2	M274
L3	L-M357*	L	M357
L3a	L-PK3	L3	PK3
M	M-P256*	K or K1	P256
M1	M-M4*	M	M4	M5	M106	M189	M296	P35.1	P35.2	P35.3
M1a	M-P34.1*	M1	P34.1	P34.2	P34.3	P34.4	P34.5
M1a1	M-P51	M1a	P51
M1a2	M-P94	M1a	P94
M1b or M1b1	M-P87* or M-P22*	M1	P87
M1b1a	M-M16	M1b or M1b1	M16
M1b1b	M-M83	M1b or M1b1	M83
M2	M-M353*	M	M353	M387
M2a	M-M177	M2	M177
M3	M-P117	M	P117
NO	NO-M214*	K or K1	M214	P188	P192	P193	P194	P195
N or N1 or N1a	N-M231* or N-LLY22g* or L-M128	NO	M231
N1b or N1b1	N-P43* or P-P63	N or N1 or N1a	P43
N1c	N-Tat*	N or N1 or N1a	Tat	P105
N1c1	N-M178*	N1c	M178
N1c1a	N-P21.1	N1c1	P21.1	P21.2	P21.3
N1c1b	N-P67.1	N1c1	P67.1	P67.2	P67.3
N1c1c	N-P119	N1c1	P119
O or O1	O-M175* or O-MSY2.2*	NO	M175	P186	P191	P196
O1a or O1a1	O-M119* or O-P203*	O or O1	M119
O1a1a	O-M101	O1a or O1a1	M101
O1a2	O-M50	O1a or O1a1	M50	M103	M110
O2	O-P31*	O or O1	P31
O2a	O-M95*	O2	M95
O2a1	O-M88*	O2a	M88
O2a1a	O-PK4	O2a1	PK4
O2b	O-SRY465*	O2	SRY465	P49	-22454
O2b1	O-47z	O2b	47z
O3	O-M122*	O or O1	M122	P198
O3a or O3a1 or O3a6	O-M324* or O-M121 or O-M333	O3	M324	P93	P197	P199	P200
O3a2	O-M164*	O3a or O3a1 or O3a6	M164
O3a3 or O3a3c or O3a3c1 or O3a3c1a	O-P201* or O-M134* or O-M117* or O-M162	O3a or O3a1 or O3a6	P201
O3a3a	O-M159	O3a3	M159
O3a3b	O-M7*	O3a3	M7
O3a3b1	O-M113*	O3a3b	M113	M188	M209
O3a3b1a	O-N4	O3a3b1	N4
O3a3b1b	O-N5	O3a3b1	N5
O3a3b2	O-P164	O3a3b	P164
O3a3c2	O-P101	O3a3c	P101
O3a4	O-002611*	O3a or O3a1 or O3a6	-2611
O3a4a	O-P103	O3a4	P103
O3a5	O-M300	O3a or O3a1 or O3a6	M300
P	P-92R7.1*	K or K1	92R7.1	92R7.2	M45	M74	P27.1.1	P69	P207	P226	P228	P230	P235	P237	P239	P240	P243	P244	P281	P282	P283	P284	P295
Q	Q-M242*	P	M242
Q1	Q-P36.2*	Q	P36.2
Q1a or Q1a4	Q-MEH2* or Q-P48	Q1	MEH2
Q1a1	Q-M120	Q1a or Q1a4	M120	N14
Q1a2	Q-M25	Q1a or Q1a4	M25	M143
Q1a3	Q-M346*	Q1a or Q1a4	M346
Q1a3a	Q-M3*	Q1a3	M3
Q1a3a1	Q-M19	Q1a3a	M19
Q1a3a2	Q-M194	Q1a3a	M194
Q1a3a3	Q-P106	Q1a3a	P106
Q1a5	Q-P89.1	Q1a or Q1a4	P89.1	P89.2
Q1a6	Q-M323	Q1a or Q1a4	M323
Q1b	Q-M378	Q1	M378
R	R-M207*	P	M207	M306	P224	P227	P229	P232	P280	P285
R1	R-M173*	R	M173	P231	P233	P234	P236	P238	P242	P286	P294
R1a	R-SRY10831.2*	R1	SRY10831.2
R1a1	R-M198*	R1a	M198
R1a1a	R-M56	R1a1	M56
R1a1b	R-M157.1	R1a1	M157.1
R1a1c	R-M87	R1a1	M87	M204
R1a1d	R-P98	R1a1	P98
R1a1e	R-PK5	R1a1	PK5
R1b	R-M343*	R1	M343
R1b1 or R1b1a	R-P25.3* or R-M18	R1b	P25.3
R1b1b or R1b1b1	R-P297* or R-M73	R1b1 or R1b1a	P297
R1b1b2	R-M269*	R1b1b or R1b1b1	M269
R1b1b2a	R-P310*	R1b1b2	P310	P311
R1b1b2a1	R-U106*	R1b1b2a	U106
R1b1b2a1a	R-U198	R1b1b2a1	U198
R1b1b2a1b	R-P107	R1b1b2a1	P107
R1b1b2a2	R-P312*	R1b1b2a	P312
R1b1b2a2a	R-M37	R1b1b2a2	M37
R1b1b2a2b	R-M65	R1b1b2a2	M65
R1b1b2a2c	R-M153	R1b1b2a2	M153
R1b1b2a2d	R-SRY2627	R1b1b2a2	SRY2627
R1b1b2a2e	R-M222	R1b1b2a2	M222
R1b1b2a2f	R-P66.1	R1b1b2a2	P66.1	P66.2	P66.3
R1b1b2a2g or R1b1b2a2g1	R-U152* or R-M126	R1b1b2a2	U152
R1b1b2a2g2	R-M160	R1b1b2a2g or R1b1b2a2g1	M160
R1b1c	R-M335	R1b1 or R1b1a	M335
R2	R-M124	R	M124	P249	P267
S or S1	S-M230* or S-M254*	K or K1	M230	P202	P204
S1a	S-P57	S or S1	P57
S1b	S-P61	S or S1	P61
S1c	S-P83	S or S1	P83
S1d	S-M226	S or S1	M226
T	T-M70*	K or K1	M70	M184	M272
T1	T-M320	T	M320
T2	T-P77	T	P77

## Sheet: Table S3
Table S3
Y-chromosomal (sub-)haplogroup	Alternative name (sub-)haplogroup	Parental lineage	Defining Y-SNPs
Root	Root	-	-
A1b	A-V148	Root	V148	V149	V150	V151	V153	V154	V157	V158	V159	V161	V162	V163	V164	V165	V166	V167	V169	V172	V173	V176	V177	V181	V190	V196	V223	V225	V229	V233	V239
A1a-T	A1a-T-V168*	Root	V168	V171	V174	V203	V238	V241	V250
A1a	A-V4	A1a-T	V4	V14	V15	V25	V26	V28	V30	V40	V48	V53	V57	V58	V63	V76	V191	V201	V204	V214	V215	V236
A2-T	A2-T-V221*	A1a-T	V221
A2	A-V50	A2-T	V50	V61	V70	V72	V79	V80	V81	V82	V180	V188	V192	V198	V200	V224	V228	V242
A3	A-V1	A2-T	V1	V10	V51	V56	V66	V67	V89	V98	V155	V156	V160	V193	V194	V230	V243
BT	BT-V21*	A2-T	V21	V29	V31	V59	V64	V102	V187	V202	V216	V235
B	B-V62*	BT	V62	V75	V78	V83	V85	V90	V93	V94	V185	V197	V217	V220	V227	V234	V237	V244
B1	B-M236*	B	M236	M288
B1a	B-M146	B1	M146
B2	B-M182*	B	M182
B2a	B-M150*	B2	M150
B2a1	B-M218*	B2a	M218
B2a1a	B-M109	B2a1	M109	M152
B2a2	B-M108.1*	B2a	M108.1
B2a2a	B-P111	B2a2	P111	M43
B2b	B-M112*	B2	M112	M192	50f2(P)
B2b1	B-P6	B2b	P6
B2b2	B-M115	B2b	M115	M169
B2b3	B-M30*	B2b	M30	M129
B2b3a	B-M108.2	B2b3	M108.2
B2b4	B-P7.1*	B2b	P7.1	P7.2	P7.3
B2b4a	B-P8.1	B2b4	P8.1	P8.2	P8.3	P70
B2b4b	B-MSY2.1	B2b4	M211
B2c	B-P112	B2	P112
CT	CT-V9*	BT	V9	V41	V52	V54	V55	V189	V226
DE	DE-M145*	CT	M145	M203	P144	P153	P165	P167	P183
D or D1	D-M174* or D-M15*	DE	M174	-21355
D1a	D-N1*	D or D1	N1
D1a1	D-N2	D1a	N2
D2	D-M55*	D or D1	M55	M179	P37.1	P41.1	P190
D2a	D-M116.1*	D2	M116.1
D2a1	D-M125*	D2a	M125
D2a1a	D-P42*	D2a1	P42
D2a1a1	D-P12.1	D2a1a	P12.1	P12.2	P12.3
D2a1b	D-0022457*	D2a1	-22457
D2a1b1	D-P53.2	D2a1b	P53.2
D2a2	D-M151	D2a	M151
D2a3	D-P120	D2a	P120
D3	D-P99*	D or D1	P99
D3a	D-P47	D3	P47
E	E-SRY4064*	DE	SRY4064	M96	P29	P150	P152	P154	P155	P156	P162	P168	P169	P170	P171	P172	P173	P174	P175	P176
E1	E-P147*	E	P147
E1a	E-M33*	E1	M33	M132
E1a1	E-M44	E1a	M44
E1a2	E-P110	E1a	P110
E1b	E-P177*	E1	P177
E1b1	E-P2*	E1b	P2	P179	P180	P181
E1b1a	E-V38*	E1b1	V38
E1b1a1	E-M2*	E1b1a	M2	V95	V43	M180	P1	P182	P189	P278.1	P293	P46
E1b1a1a	E-M58	E1b1a1	M58
E1b1a1b	E-M116.2	E1b1a1	M116.2
E1b1a1c	E-M149	E1b1a1	M149
E1b1a1d	E-M155	E1b1a1	M155
E1b1a1e	E-M10	E1b1a1	M10	M66	M156	M195
E1b1a1f	E-M191*	E1b1a1	M191	P253	U186
E1b1a1f1	E-U174*	E1b1a1f	U174
E1b1a1f1a	E-P9.2	E1b1a1f1	P9.2
E1b1a1f1b	E-P115	E1b1a1f1	P115
E1b1a1f1c	E-P116*	E1b1a1f1	P116
E1b1a1f1c1	E-P113	E1b1a1f1c	P113
E1b1a1g	E-U175*	E1b1a1	U175
E1b1a1g1	E-U209*	E1b1a1g	U209	P277	P278
E1b1a1g1a	E-U290*	E1b1a1g1	U290
E1b1a1g1a1	E-U181	E1b1a1g1a	U181
E1b1a1g1b	E-P59	E1b1a1g1	P59
E1b1a1g1c	E-M154	E1b1a1g1	M154
E1b1a1g1d	E-V39	E1b1a1g1	V39
E1b1a1h	E-P268	E1b1a1	P268	P269
E1b1a2	E-M329	E1b1a	M329
E1b1b	E-M215*	E1b1	M215
E1b1b1	E-M35.1*	E1b1b	M35.1
E1b1b1a	E-V68*	E1b1b1	V68
E1b1b1a1	E-M78*	E1b1b1a	M78
E1b1b1a1a	E-V12*	E1b1b1a1	V12
E1b1b1a1a1	E-M224	E1b1b1a1a	M224
E1b1b1a1a2	E-V32	E1b1b1a1a	V32
E1b1b1a1b	E-V13*	E1b1b1a1	V13	V36
E1b1b1a1b1	E-V27	E1b1b1a1b	V27
E1b1b1a1b2	E-P65	E1b1b1a1b	P65
E1b1b1a1c	E-V22*	E1b1b1a1	V22
E1b1b1a1c1	E-M148	E1b1b1a1c	M148
E1b1b1a1c2	E-V19	E1b1b1a1c	V19
E1b1b1a1d	E-V65	E1b1b1a1	V65
E1b1b1a1e	E-M521	E1b1b1a1	M521
E1b1b1b	E-V257*	E1b1b1	V257
E1b1b1b1	E-M81*	E1b1b1b	M81
E1b1b1b1a	E-M107	E1b1b1b1	M107
E1b1b1b1b	E-M165	E1b1b1b1	M165	M183
E1b1b1c	E-M123*	E1b1b1	M123
E1b1b1c1 or E1b1b1c1a	E-M34* or E-M84	E1b1b1c	M34
E1b1b1c1b	E-M290	E1b1b1c1 or E1b1b1c1a	M290
E1b1b1c1c	E-V23	E1b1b1c1 or E1b1b1c1a	V23
E1b1b1d	E-V6	E1b1b1	V6
E1b1b1e	E-M293*	E1b1b1	M293
E1b1b1e1	E-P72	E1b1b1e	P72
E1b1b1f	E-V42	E1b1b1	V42
E1b1b1g	E-V92	E1b1b1	V92
E1b1b2	E-V16	E1b1b	V16	M281
E2	E-M75*	E	M75	P68
E2a	E-M41	E2	M41
E2b	E-M54	E2	M54	M90	M98
E2b1	E-M85*	E2b	M85
E2b1a or E2b1a2	E-M200* or E-P258	E2b1	M200
E2b1a1	E-P45	E2b1a or E2b1a2	P45
INGE04	INGE04-P143*	CT	P143
C	C-RPS4Y711*	INGE04	RPS4Y711	M216	P184	P255	P260
C1	C-M8*	C	M8	M105	P122
C1a	C-P121	C1	P121
C2	C-M38*	C	M38
C2a	C-M208*	C2	M208
C2a1	C-P33.1	C2a	P33.1	P33.2	P33.3
C2a2	C-P54	C2a	P54
C3 or C3f	C-M217* or C-P62	C	M217	PK2	P44
C3a	C-M93	C3 or C3f	M93
C3b	C-P39	C3 or C3f	P39
C3c	C-M48	C3 or C3f	M48	M77	M86
C3d	C-M407	C3 or C3f	M407
C3e	C-P53.1	C3 or C3f	P53.1
C4	C-M347*	C	M347
C4a	C-M210	C4	M210
C5	C-M356*	C	M356
C5a	C-P92	C5	P92
C6	C-P55	C	P55
F	F-P14*	INGE04	P14	M89	M213	P133	P134	P135	P136	P138	P139	P140	P141	P142	P145	P146	P148	P149	P151	P157	P158	P159	P160	P161	P163	P166	P187
F1	F-P91	F	P91	P104
F2	F-M427	F	M427
F3	F-P96	F	P96
F4	F-P254	F	P254
F5	F-M481	F	M481
G	G-M201*	F	M201	P257	Page94	U2	U3	U6	U7	U12	U17	U23	U33
G1 or G1a	G-M285* or G-P20	G	M285	M342
G1b	G-P76	G1 or G1a	P76
G2	G-P287*	G	P287
G2a	G-P15*	G2	P15	U5
G2a1	G-P16*	G2a	P16.1	P16.2
G2a1a	G-P18	G2a1	P18.1	P18.2	P18.3
G2a2	G-M286	G2a	M286
G2a3	G-U8*	G2a	U8	M485	M547	L30
G2a3a	G-M406*	G2a3	M406	M461
G2a3a1	G-Page19	G2a3a	Page19
G2a3b	G-P303*	G2a3	P303
G2a3b1	G-U1*	G2a3b	U1
G2a3b1a	G-M527*	G2a3b1	M527
G2a3b1a1	G-U13	G2a3b1a	U13
G2a3b2	G-M426	G2a3b	M426
G2a3b3	G-L497	G2a3b	L497
G2a4	L91	G2a	L91
G2b	G-M287	G2	M287
G2c	G-M377*	G2	M377
G2c1	G-M283	G2c	M283
H	H-M69*	F	M69
H1	H-M52*	H	M52
H1a or H1a1	H-M370* or H-M82*	H1	M370
H1a1a	H-M36	H1a or H1a1	M36	M197
H1a1b	H-M97	H1a or H1a1	M97
H1a1c	H-M138	H1a or H1a1	M138
H2	H-Apt*	H	Apt
H2a	H-P80	H2	P80
H2b	H-P266	H2	P266
INGE05	INGE05-M522*	F	M522	M523
IJ	IJ-P123*	INGE05	P123	P124	P125	P126	P127	P129	P130	M429
I	I-M170*	IJ	M170	P38	M258	U179
I1	I-M253*	I	M253	P30	P40	M450
I1a	I-M21	I1	M21
I1b	I-M227*	I1	M227
I1b1	I-M72	I1b	M72
I1c	I-P109	I1	P109
I1d	I-P259	I1	P259
I1e	I-M507	I1	M507
I2	I-P215*	I	P215
I2a	I-P37.2*	I2	P37.2
I2a1	I-M423*	I2a	M423
I2a1a	I-M359.2	I2a1	M359.2
I2a2	I-M26*	I2a	M26
I2a2a	I-M161	I2a2	M161
I2b	I-P214*	I2	P214	P216	P217	P218
I2b1 or I2b1a or I2b1b	I-M223* or I-M284 or I-M378	I2b	M223	P219	P220	P221	P222	P223
I2b1c	I-P78	I2b1 or I2b1a or I2b1b	P78
I2b1d	I-P95	I2b1 or I2b1a or I2b1b	P95
J	J-M304*	IJ	M304	P209
J1 or J1c	J-M267* or J-M390	J	M267	M497
J1a	J-M62	J1 or J1c	M62
J1b	J-M365.1	J1 or J1c	M365.1
J1d	J-P56	J1 or J1c	P56
J1e	J-P58*	J1 or J1c	P58
J1e1	J-M367.1	J1e	M367.1	M368.1
J1e2	J-M369	J1e	M369
J2	J-M172*	J	M172
J2a or J2a11	J-M410* or J-M419	J2	M410
J2a1	J-M47	J2a or J2a11	M47	M322
J2a2	J-M67*	J2a or J2a11	M67
J2a2a	J-M92*	J2a2	M92
J2a2a1	J-M327	J2a2a	M327
J2a2b	J-M163	J2a2	M163	M166
J2a3	J-M68	J2a or J2a11	M68
J2a4	J-M137	J2a or J2a11	M137
J2a5	J-M158	J2a or J2a11	M158
J2a6	J-M289	J2a or J2a11	M289
J2a7	J-M318	J2a or J2a11	M318
J2a8	J-M319	J2a or J2a11	M319
J2a9	J-M339	J2a or J2a11	M339
J2a10	J-M340	J2a or J2a11	M340
J2a12	J-P81	J2a or J2a11	P81
J2a13	J-P279	J2a or J2a11	P279
J2b	J-M12*	J2	M12	M102	M221	M314
J2b1	J-M205	J2b	M205
J2b2 or J2b2a	J-M241* or J-M99	J2b	M241
J2b2b	J-M280	J2b2 or J2b2a	M280
J2b2c	J-M321	J2b2 or J2b2a	M321
J2b2d	J-P84	J2b2 or J2b2a	P84
INGE06	INGE06-M9*	INGE05	M9	P128	P131	P132
LT	LT-P326*	INGE06	P326
T	T-M184*	LT	M184	M272	PS129
T1	T-M70*	T	M70	Page78
T1a	T-L208*	T1	L208	Page21
T1a1	T-M320	T1a	M320
T1a2	T-P77	T1a	P77
T1a3	T-P330	T1a	P330
T1a4	T-P321*	T1a	P321
T1a4a	T-P317	T1a4	P317
T1b	T-L131*	T1	L131
T1b1	T-P322*	T1b	P322	P328
T1b1a	T-P327	T1b1	P327
L or L2	L-M11* or L-M317*	LT	M11	M20	M22	M61	M185	M295
L1	L-M27*	L or L2	M27	M76
L2a	L-M349	L or L2	M349
L2b	L-M274	L or L2	M274
L3	L-M357*	L	M357
L3a	L-PK3	L3	PK3
K or K1	K-M526* or K-M147	INGE06	M526
K2	K-P60	K or K1	P60
K3	K-P79	K or K1	P79
K4	K-P261	K or K1	P261	P263
M	M-P256*	K or K1	P256
M1	M-M4*	M	M4	M5	M106	M189	M296	P35.1	P35.2	P35.3
M1a	M-P34*	M1	P34.1	P34.2	P34.3	P34.4
M1a1	M-P51	M1a	P51
M1a2	M-P94	M1a	P94
M1b or M1b1	M-P87* or M-P22*	M1	P87
M1b1a	M-M16	M1b or M1b1	M16
M1b1b	M-M83	M1b or M1b1	M83
M2	M-M353*	M	M353	M387
M2a	M-M177	M2	M177
M3	M-P117	M	P117
NO	NO-M214*	K or K1	M214	P188	P192	P193	P194	P195
N or N1 or N1a	N-M231* or N-LLY22g* or N-M128	NO	M231
N1b or N1b1	N-P43* or N-P63	N or N1 or N1a	P43
N1c	N-Tat*	N or N1 or N1a	Tat	P105
N1c1	N-M178*	N1c	M178
N1c1a	N-P21	N1c1	P21.1	P21.2	P21.3
N1c1b	N-P67	N1c1	P67.1	P67.2	P67.3
N1c1c	N-P119	N1c1	P119
O or O1	O-M175* or O-MSY2.2*	NO	P186	P191	P196
O1a or O1a1	O-M119* or O-P203*	O or O1	M119
O1a1a	O-M101	O1a or O1a1	M101
O1a2	O-M50	O1a or O1a1	M50	M103	M110
O2	O-P31*	O or O1	P31	M268
O2a	O-PK4*	O2	PK4
O2a1	O-M95*	O2a	M95
O2a1a	O-M88	O2a1	M88
O2b	O-SRY465*	O2	SRY465	P49	-22454
O2b1	O-47z	O2b	47z
O3	O-M122*	O or O1	M122	P198
O3a or O3a4	O-M324* or O-M121	O3	M324	P93	P197	P199	P200
O3a1 or O3a1a	O-L127* or O-M121	O3a or O3a4	L127	KL1	KL2
O3a1b	O-M164	O3a1 or O3a1a	M164
O3a1c	O-002611*	O3a1 or O3a1a	-2611
O3a1c1	O-P103	O3a1c	P103
O3a2	O-P201*	O3a	P201
O3a2a	O-M159	O3a2	M159
O3a2b	O-M7*	O3a2	M7
O3a2b1	O-M113*	O3a2b	M113	M188	M209
O3a2b1a	O-N4	O3a2b1	N4
O3a2b1b	O-N5	O3a2b1	N5
O3a2c or O3a2c1 or O3a2c1a or O3a2c1a1	O-P164* or O-M134* or O-M117* or O-M162	O3a2	P164
O3a2c1b	Q-P101	O3a2c or O3a2c1 or O3a2c1a or O3a2c1a1	P101
O3a3	O-P300	O3a	M300
P	P-92R7*	K or K1	M45	M74	P27.1.1	P69	P207	P226	P228	P230	P235	P237	P239	P240	P243	P244	P281	P282	P283	P284	P295
Q	Q-M242*	P	M242
Q1	Q-P36.2*	Q	P36.2
Q1a or Q1a4	Q-MEH2* or Q-P48	Q1	MEH2
Q1a1	Q-M120	Q1a or Q1a4	M120	N14
Q1a2	Q-M25	Q1a or Q1a4	M25	M143
Q1a3	Q-M346*	Q1a or Q1a4	M346
Q1a3a	Q-M3*	Q1a3	M3
Q1a3a1	Q-M19	Q1a3a	M19
Q1a3a2	Q-M194	Q1a3a	M194
Q1a3a3	Q-P106	Q1a3a	P106
Q1a3a4	Q-SA01	Q1a3a	SA01
Q1a5	Q-P89	Q1a or Q1a4	P89.1	P89.2
Q1a6	Q-M323	Q1a or Q1a4	M323
Q1b	Q-M378	Q1	M378
R	R-M207*	P	M207	M306	P224	P227	P229	P232	P280	P285
R1	R-M173*	R	M173	P231	P233	P234	P236	P238	P242	P286	P294
R1a	R-M420*	R1	M420	M449	M511	M513
R1a1	R-SRY10831.2*	R1a	SRY10831.2	M448	M459	M516
R1a1a	R-M198	R1a1	M198	M417	M512	M514	M515	Page07
R1a1a1	R-M56	R1a1a	M56
R1a1a2	R-M157.1	R1a1a	M157.1
R1a1a3	R-M87	R1a1a	M87	M204
R1a1a4	R-P98	R1a1a	P98
R1a1a5	R-PK5	R1a1a	PK5
R1a1a6	R-M434	R1a1a	M434
R1a1a7	R-M458*	R1a1a	M458
R1a1a7a	R-M334	R1a1a7	M334
R1a1a8	R-Page68	R1a1a	Page68
R1b	R-M343*	R1	M343
R1b1	R-P25*	R1b	P25.3
R1b1a or R1b1a1	R-V88* or R-M18	R1b1	V88
R1b1a2	R-V8	R1b1a or R1b1a1	V8
R1b1a3	R-V35*	R1b1a or R1b1a1	V35
R1b1a3a	R-V7	R1b1a3	V7
R1b1a4	R-V69	R1b1a or R1b1a1	V69
R1b1b	R-P297*	R1b1	P297
R1b1b1	R-M478	R1b1b	M478
R1b1b2	R-M269*	R1b1b	M269
R1b1b2a	R-L23*	R1b1b2	L23
R1b1b2a1	R-M412*	R1b1b2a	M412
R1b1b2a1a	R-P310*	R1b1b2a1	P310	P311	S127
R1b1b2a1a1	R-U106*	R1b1b2a1a	U106
R1b1b2a1a1a	R-U198	R1b1b2a1a1	U198
R1b1b2a1a1b	R-P107	R1b1b2a1a1	P107
R1b1b2a1a2	R-P312*	R1b1b2a1a	P312
R1b1b2a1a2a	R-M37	R1b1b2a1a2	M37
R1b1b2a1a2b	R-M65	R1b1b2a1a2	M65
R1b1b2a1a2c	R-M153	R1b1b2a1a2	M153
R1b1b2a1a2d	R-SRY2627	R1b1b2a1a2	SRY2627
R1b1b2a1a2e	R-M529*	R1b1b2a1a2	M529
R1b1b2a1a2e1	R-M222	R1b1b2a1a2e	M222
R1b1b2a1a2f	R-P66	R1b1b2a1a2	P66.1	P66.2	P66.3
R1b1b2a1a2g or R1b1b2a1a2g1	R-U152* or R-M126	R1b1b2a1a2	U152
R1b1b2a1a2g2	R-M160	R1b1b2a1a2g or R1b1b2a1a2g1	M160
R1b1c	R-M335	R1b1 or R1b1a	M335
R2	R-M479*	R	M479
R2a	R-M124	R2	M124	P249	P267
S or S1	S-M230* or S-M254*	K or K1	M230	P202	P204
S1a	S-P57	S or S1	P57
S1b	S-P61	S or S1	P61
S1c	S-P83	S or S1	P83
S1d	S-M226	S or S1	M226

## Sheet: Table S4
Table S4
Sample code	Population	Ancestral continent	Relationship	Project	Call quality test	Karafet sub-haplogroup	Update sub-haplogroup	# SNPs 'Conv not Update' tree	# yupp-SNPs
NA19700	ASW	Africa	-	CG	Sufficient	E1b1a8a1* [E-U290*]	E1b1a1g1a* [E-U290*]	27	3733
NA19703	ASW	Africa	-	CG	Sufficient	E1b1a8a1a [E-U181]	E1b1a1g1a1 [E-U181]	26	3603
NA19834	ASW	Africa	-	CG	Sufficient	E1b1a7a* [E-U174*]	E1b1a1f1* [E-U174*]	30	3657
NA19020	LWK	Africa	-	CG	Sufficient	E1b1a8a* [E-U209*]	E1b1a1g1* [E-U209*]	27	3616
NA19025	LWK	Africa	-	CG	Sufficient	E1b1a8a* [E-U209*]	E1b1a1g1* [E-U209*]	25	3711
NA19026	LWK	Africa	-	CG	Sufficient	E1b1a7a* [E-U174*]	E1b1a1f1* [E-U174*]	32	3632
NA21732	MKK	Africa	-	CG	Sufficient	E1b1b1a3* [E-V22*]	E1b1b1a1c* [E-V22*]	13	3727
NA21737	MKK	Africa	-	CG	Sufficient	E1b1b1a3* [E-V22*]	E1b1b1a1c* [E-V22*]	15	3769
NA19239	YRI	Africa	-	CG	Sufficient	E1a2 [E-P110]	E1a2 [E-P110]	11	3953
				1000G	Insufficient	E1a* [E-M33*]	E1a* [E-M33*]	4	550
NA18501	YRI	Africa	-	CG	Sufficient	E1b1a8a* [E-U209*]	E1b1a1g1* [E-U209*]	26	3572
				1000G	Insufficient	E1b1a8a* [E-U209*]	E1b1a1g1* [E-U209*]	14	570
NA18504	YRI	Africa	-	CG	Sufficient	E1b1a7a* [E-U174*]	E1b1a1f1* [E-U174*]	30	3599
				1000G	Insufficient	E1b1a7a* [E-U174*]	E1b1a1f1* [E-U174*]	20	555
NA18486	YRI	Africa	-	1000G	Insufficient	E1b1* [E-P2*]	E1b1a* [E-V38*]	7	220
NA18498	YRI	Africa	-	1000G	Insufficient	E1b1a8* [E-U175*]	E1b1a1g* [E-U175*]	12	439
NA18507	YRI	Africa	-	1000G	Insufficient	E1b1a7a* [E-U174*]	E1b1a1f1* [E-U174*]	14	342
NA18510	YRI	Africa	-	1000G	Insufficient	E1b1a7a* [E-U174*]	E1b1a1f1* [E-U174*]	14	509
NA18516	YRI	Africa	-	1000G	Insufficient	E1b1a7a* [E-U174*]	E1b1a1f1* [E-U174*]	12	409
NA18519	YRI	Africa	-	1000G	Insufficient	E1b1a7a* [E-U174*]	E1b1a1f1* [E-U174*]	14	471
NA18522	YRI	Africa	-	1000G	Insufficient	E1b1a8a1* [E-U290*]	E1b1a1g1a* [E-U290*]	15	594
NA18853	YRI	Africa	-	1000G	Insufficient	E1b1a8a1* [E-U290*]	E1b1a1g1a* [E-U290*]	13	483
NA18856	YRI	Africa	-	1000G	Insufficient	E1a* [E-M33*]	E1a* [E-M33*]	3	406
NA18871	YRI	Africa	-	1000G	Insufficient	E1b1a8a1* [E-U290*]	E1b1a1g1a* [E-U290*]	16	498
NA19098	YRI	Africa	-	1000G	Insufficient	E1b1a* [E-M2*]	E1b1a1* [E-M2*]	15	332
NA19119	YRI	Africa	-	1000G	Insufficient	E1b1a8a1* [E-U290*]	E1b1a1g1a* [E-U290*]	11	317
NA19138	YRI	Africa	-	1000G	Insufficient	E1b1a8a1* [E-U290*]	E1b1a1g1a* [E-U290*]	15	532
NA19141	YRI	Africa	-	1000G	Insufficient	E1b1a8a* [E-U209*]	E1b1a1g1* [E-U209*]	8	345
NA19144	YRI	Africa	-	1000G	Insufficient	E1b1a8* [E-U175*]	E1b1a1g* [E-U175*]	9	204
NA19153	YRI	Africa	-	1000G	Insufficient	E1b1a8a* [E-U209*]	E1b1a1g1* [E-U209*]	7	358
NA19160	YRI	Africa	-	1000G	Insufficient	E1b1a8a1* [E-U290*]	E1b1a1g1a* [E-U290*]	12	408
NA19171	YRI	Africa	-	1000G	Insufficient	E1b1a7* [E-M191*]	E1b1a1* [E-M2*]	9	342
NA19200	YRI	Africa	-	1000G	Insufficient	E1b1a7a* [E-U174*]	E1b1a1f1* [E-U174*]	19	400
NA19207	YRI	Africa	-	1000G	Insufficient	E1b1a7a* [E-U174*]	E1b1a1f1* [E-U174*]	14	402
NA19210	YRI	Africa	-	1000G	Insufficient	E* [E-SRY4064*]	E1b1a* [E-V38*]	13	340
ABT	SA	Africa	-	KBG	Sufficient	E1b1a8* [E-U209*]	E1b1a1g1* [E-U175*]	38	12515
KB1	SK	Africa	-	KBG	Sufficient	B2b1 [B-P6]	B2b1 [B-P6]	9	17564
MD8	NK	Africa	-	KBG	Insufficient	E1b1b* [E-M215*]	E1b1b* [E-M215*]	4	255
NB1	NK	Africa	-	KBG	Insufficient	A3b1* [A-M51*]	Root [Root]	8	4681
TK1	NK	Africa	-	KBG	Insufficient	A2* [A-M6*]	Root [Root]	6	305
NA19735	MXL	America	-	CG	Sufficient	Q1a3a* [Q-M3*]	Q1a3a* [Q-M3*]	7	2862
NA19649	MXL	America	-	CG	Sufficient	R1b1b2a2g* or R1b1b2a2g1 [R-U152* or R-M126]	R1b1b2a1a2g* or R1b1b2a1a2g1 [R-U152* or R-M126]	2	2358
NA19670	MXL	America	-	CG	Sufficient	G2a* [G-P15*]	G2a3b3 [G-L497]	21	3102
HG00731	PUR	America	-	CG	Sufficient	R1b1b2a2* [R-P312*]	R1b1b2a1a2* [R-P312*]	2	2048
NA18558	CHB	Asia	-	CG	Sufficient	N* or N1* or N1a [N-M231* or N-LLY22g* or L-M128]	N* or N1* or N1a [N-M231* or N-LLY22g* or N-M128]	6	3450
				1000G	Insufficient	NO* [NO-M214*]	NO* [NO-M214*]	0	217
NA18561	CHB	Asia	-	1000G	Insufficient	O2b* [O-SRY465*]	O2b* [O-SRY465*]	2	268
NA18562	CHB	Asia	-	1000G	Insufficient	O3a* or O3a1 or O3a6 [O-M324* or O-M121 or O-M333]	O3a* or O3a4 [O-M324* or O-M121]	1	221
NA18563	CHB	Asia	-	1000G	Insufficient	O2b* [O-SRY465*]	O2b* [O-SRY465*]	2	272
NA18572	CHB	Asia	-	1000G	Insufficient	O3a* or O3a1 or O3a6 [O-M324* or O-M121 or O-M333]	O3a* or O3a4 [O-M324* or O-M121]	1	261
NA18603	CHB	Asia	-	1000G	Insufficient	NO* [NO-M214*]	NO* [NO-M214*]	2	192
NA18605	CHB	Asia	-	1000G	Insufficient	O3a* or O3a1 or O3a6 [O-M324* or O-M121 or O-M333]	O3a* or O3a4 [O-M324* or O-M121]	1	206
NA18608	CHB	Asia	-	1000G	Insufficient	NO* [NO-M214*]	NO* [NO-M214*]	0	228
NA18609	CHB	Asia	-	1000G	Insufficient	O3a* or O3a1 or O3a6 [O-M324* or O-M121 or O-M333]	O3a* or O3a4 [O-M324* or O-M121]	1	247
NA18638	CHB	Asia	-	1000G	Insufficient	O* or O1* [O-M175* or O-MSY2.2*]	O* or O1* [O-M175* or O-MSY2.2*]	2	167
NA20845	GIH	Asia	-	CG	Sufficient	R2 [R-M124]	R2a [R-M124]	8	2773
NA20846	GIH	Asia	-	CG	Sufficient	R1a1* [R-M198*]	R1a1a [R-M198]	12	2617
NA20850	GIH	Asia	-	CG	Sufficient	R1a1* [R-M198*]	R1a1a [R-M198]	12	2498
NA18940	JPT	Asia	-	CG	Sufficient	D2a* [D-M116.1*]	D2a* [D-M116.1*]	2	3983
				1000G	Insufficient	D2* [D-M55*]	D2* [D-M55*]	1	381
NA18943	JPT	Asia	-	1000G	Insufficient	O2b* [O-SRY465*]	O2b* [O-SRY465*]	2	274
NA18944	JPT	Asia	-	1000G	Insufficient	D2a1* [D-M125*]	D2a1* [D-M125*]	1	396
NA18945	JPT	Asia	-	1000G	Insufficient	O3a* or O3a1 or O3a6 [O-M324* or O-M121 or O-M333]	O3* [O-M122*]	0	191
NA18948	JPT	Asia	-	1000G	Insufficient	D2a1* [D-M125*]	D2a1* [D-M125*]	1	441
NA18952	JPT	Asia	-	1000G	Insufficient	I2a1 [I-M359.2] D2* [D-M55*]	D2* [D-M55*] I2a* [I-P37.2*]	1	420
NA18953	JPT	Asia	-	1000G	Insufficient	NO* [NO-M214*]	NO* [NO-M214*]	2	286
NA18959	JPT	Asia	-	1000G	Insufficient	O3a* or O3a1 or O3a6 [O-M324* or O-M121 or O-M333]	O3* [O-M122*]	0	226
NA18960	JPT	Asia	-	1000G	Insufficient	I2a1 [I-M359.2] D2* [D-M55*]	D2* [D-M55*] I2a* [I-P37.2*]	1	325
NA18961	JPT	Asia	-	1000G	Insufficient	I2a1 [I-M359.2] D2* [D-M55*]	D2* [D-M55*] I2a* [I-P37.2*]	0	485
NA18965	JPT	Asia	-	1000G	Insufficient	O2b* [O-SRY465*]	O2b* [O-SRY465*]	2	277
NA18967	JPT	Asia	-	1000G	Insufficient	D2a1* [D-M125*]	D2a1* [D-M125*] I2a1a [I-M359.2]	1	372
NA18970	JPT	Asia	-	1000G	Insufficient	I2a1 [I-M359.2] D2* [D-M55*]	I2a1a [I-M359.2]	1	342
NA18971	JPT	Asia	-	1000G	Insufficient	C* [C-RPS4Y711*]	C* [C-RPS4Y711*]	0	250
NA18974	JPT	Asia	-	1000G	Insufficient	C* [C-RPS4Y711*]	C* [C-RPS4Y711*]	0	213
NA19005	JPT	Asia	-	1000G	Insufficient	O2b* [O-SRY465*]	O2b* [O-SRY465*]	2	231
NA06994	CEU	Europe	-	CG	Sufficient	I1* [I-M253*]	I1* [I-M253*]	22	3196
				1000G	Insufficient	I1* [I-M253*]	I1* [I-M253*]	10	420
NA07357	CEU	Europe	-	CG	Sufficient	R1b1b2a2g* or R1b1b2a2g1 [R-U152* or R-M126]	R1b1b2a1a2g* or R1b1b2a1a2g1 [R-U152* or R-M126]	2	2053
				1000G	Insufficient	R1* [R-M173*]	R1* [R-M173*]	1	75
NA10851	CEU	Europe	-	CG	Sufficient	R1b1b2a2* [R-P312*]	R1b1b2a1a2e* [R-M529*]	3	2049
				1000G	Insufficient	R1* [R-M173*]	R1b1b2a1a2e* [R-M529*]	1	82
NA12889	CEU	Europe	-	CG	Sufficient	R1b1b2a2* [R-P312*]	R1b1b2a1a2* [R-P312*]	4	2065
NA12877	CEU	Europe	Son of NA12889	CG	Sufficient	R1b1b2a2* [R-P312*]	R1b1b2a1a2* [R-P312*]	3	2129
NA12882	CEU	Europe	Son of NA12877	CG	Sufficient	R1b1b2a2* [R-P312*]	R1b1b2a1a2* [R-P312*]	3	2082
NA12883	CEU	Europe	Son of NA12877	CG	Sufficient	R1b1b2a2* [R-P312*]	R1b1b2a1a2* [R-P312*]	4	2078
NA12884	CEU	Europe	Son of NA12877	CG	Sufficient	R1b1b2a2* [R-P312*]	R1b1b2a1a2* [R-P312*]	3	2089
NA12886	CEU	Europe	Son of NA12877	CG	Sufficient	R1b1b2a2* [R-P312*]	R1b1b2a1a2* [R-P312*]	3	1891
NA12888	CEU	Europe	Son of NA12877	CG	Sufficient	R1b1b2a2* [R-P312*]	R1b1b2a1a2* [R-P312*]	3	2090
NA12893	CEU	Europe	Son of NA12877	CG	Sufficient	R1b1b2a2* [R-P312*]	R1b1b2a1a2* [R-P312*]	3	1965
NA12891	CEU	Europe	-	CG	Sufficient	I1* [I-M253*]	I1* [I-M253*]	17	3314
				1000G	Insufficient	I1* [I-M253*]	I1* [I-M253*]	11	474
NA06986	CEU	Europe	-	1000G	Insufficient	R1b1b2a1* [R-U106*]	R1b1b2a1a1* [R-U106*]	1	117
NA07051	CEU	Europe	-	1000G	Insufficient	I1* [I-M253*]	I1* [I-M253*]	11	434
NA12144	CEU	Europe	-	1000G	Insufficient	R1* [R-M173*]	R1* [R-M173*]	1	109
NA07347	CEU	Europe	-	1000G	Insufficient	P* [P-92R7.1*]	P* [P-92R7*]	2	46
NA12043	CEU	Europe	-	1000G	Insufficient	R1* [R-M173*]	R1b1b2a1a2e* [R-M529*]	1	42
NA12045	CEU	Europe	-	1000G	Insufficient	R1* [R-M173*]	R1b1b2a1a2e* [R-M529*]	1	53
NA11881	CEU	Europe	-	1000G	Insufficient	I1* [I-M253*]	I1* [I-M253*]	8	401
NA11829	CEU	Europe	-	1000G	Insufficient	E* [E-SRY4064*] I1* [I-M253*]	E* [E-SRY4064*] I1* [I-M253*]	9	362
NA11831	CEU	Europe	-	1000G	Insufficient	R1* [R-M173*]	R1b1b2a1a2e* [R-M529*]	1	61
NA12716	CEU	Europe	-	1000G	Insufficient	R1* [R-M173*]	R1* [R-M173*]	1	41
NA11994	CEU	Europe	-	1000G	Insufficient	R1* [R-M173*]	R1* [R-M173*]	2	51
NA12154	CEU	Europe	-	1000G	Insufficient	R1* [R-M173*]	R1b1b2a1a2e* [R-M529*]	1	119
NA12155	CEU	Europe	-	1000G	Insufficient	Root	Root	0	64
NA12003	CEU	Europe	-	1000G	Insufficient	I2b* or I2b1 or I2b2 [I-M223* or I-M284 or I-M379]	I2b1* or I2b1a or I2b1b [I-M223* or I-M284 or I-M378]	3	346
NA12005	CEU	Europe	-	1000G	Insufficient	Root	Root	1	135
NA11919	CEU	Europe	-	1000G	Insufficient	I1* [I-M253*]	I1* [I-M253*]	11	357
NA12750	CEU	Europe	-	1000G	Insufficient	I1* [I-M253*]	I1* [I-M253*]	10	416
NA12760	CEU	Europe	-	1000G	Insufficient	Root	Root	1	125
NA12762	CEU	Europe	-	1000G	Insufficient	Root	Root	2	156
NA12812	CEU	Europe	-	1000G	Insufficient	R1* [R-M173*]	R1* [R-M173*]	1	31
NA12814	CEU	Europe	-	1000G	Insufficient	R1* [R-M173*]	R1* [R-M173*]	1	44
NA12872	CEU	Europe	-	1000G	Insufficient	R1b1b2a1* [R-U106*]	R1b1b2a1a1* [R-U106*]	3	43
NA12874	CEU	Europe	-	1000G	Insufficient	R1* [R-M173*]	R1* [R-M173*]	1	51
IRISH	IP	Europe	-	IrG	Sufficient	R1b1b2a2* [R-P312*]	R1b1b2a1a2e* [R-M529*]	4	2116
NA20509	TSI	Europe	-	CG	Sufficient	R1b1b2a2g* or R1b1b2a2g1 [R-U152* or R-M126]	R1b1b2a1a2g* or R1b1b2a1a2g1 [R-U152* or R-M126]	6	1922
NA20510	TSI	Europe	-	CG	Sufficient	E1b1b1a2* [E-V13*]	E1b1b1a1b* [E-V13*]	16	3691
NA20511	TSI	Europe	-	CG	Sufficient	I1* [I-M253*]	I1* [I-M253*]	23	3393

## Sheet: Table S5
Table S5
Sample code	Population	Ancestral continent	Project	Known sub-haplogroup	Karafet sub-haplogroup	Update sub-haplogroup
NA12872	CEU	Europe	1000G	R1b1a2	P* [P-92R7.1*]	P* [P-92R7*]
NA12144	CEU	Europe	1000G	R1b1a2	R1* [R-M173*]	R1* [R-M173*]
NA12814	CEU	Europe	1000G	R1b1a2	R1* [R-M173*]	R1* [R-M173*]
NA11831	CEU	Europe	1000G	R1b1a2	R1* [R-M173*]	R1b1b2a1a2e* [R-M529*]
NA12043	CEU	Europe	1000G	R1b1a2	R1* [R-M173*]	R1b1b2a1a2e* [R-M529*]
NA12045	CEU	Europe	1000G	R1b1a2	R1* [R-M173*]	R1b1b2a1a2e* [R-M529*]
NA06986	CEU	Europe	1000G	R1b1a2	R1b1b2a* [R-P310*]	R1b1b2a1a* [R-P310*]
NA07347	CEU	Europe	1000G	R1b1a2	R1b1b2a2* [R-P312*]	R1b1b2a1a2* [R-P312*]
NA12716	CEU	Europe	1000G	R1b1a2	R1b1b2a2* [R-P312*]	R1b1b2a1a2* [R-P312*]
NA12812	CEU	Europe	1000G	R1b1a2	R1b1b2a2* [R-P312*]	R1b1b2a1a2* [R-P312*]
NA12874	CEU	Europe	1000G	R1b1a2	R1b1b2a2* [R-P312*]	R1b1b2a1a2* [R-P312*]
NA12154	CEU	Europe	1000G	R1b1a2	R1b1b2a2* [R-P312*]	R1b1b2a1a2e* [R-M529*]
NA12760	CEU	Europe	1000G	R1b1a2	Root [Root]	Root [Root]
NA12762	CEU	Europe	1000G	R1b1a2	Root [Root]	Root [Root]
NA19649	MXL	America	CG	R1b1a2	R1b1b2a2g* or R1b1b2a2g1* [R-U152* or R-M126]	R1b1b2a1a2g* or R1b1b2a1a2g1* [R-U152* or R-M126]
HG00731	PUR	America	CG	R1b1a2	R1b1b2a2* [R-P312*]	R1b1b2a1a2* [R-P312*]
NA12889	CEU	Europe	CG	R1b1a2	R1b1b2a2* [R-P312*]	R1b1b2a1a2* [R-P312*]
NA10851	CEU	Europe	CG	R1b1a2	R1b1b2a2* [R-P312*]	R1b1b2a1a2e* [R-M529*]
NA07357	CEU	Europe	CG	R1b1a2	R1b1b2a2g* or R1b1b2a2g1* [R-U152* or R-M126]	R1b1b2a1a2g* or R1b1b2a1a2g1* [R-U152* or R-M126]
NA20509	TSI	Europe	CG	R1b1a2	R1b1b2a2g* or R1b1b2a2g1* [R-U152* or R-M126]	R1b1b2a1a2g* or R1b1b2a1a2g1* [R-U152* or R-M126]
IRISH	IP	Europe	IrG	R1b1a2	R1b1b2a2* [R-P312*]	R1b1b2a1a2e* [R-M529*]
TK	NK	Africa	KBG	A2	A2* [A-M6*]	Root [Root]
NB1	NK	Africa	KBG	A3b1	A3b1* [A-M51*] A3b2* [A-M13*]	Root [Root]
MD8	NK	Africa	KBG	E1b1b1	E1b1b* [E-M215*]	E1b1b* [E-M215*]
ABT	SA	Africa	KBG	E1b1a8* / E1b1a1g	E1b1a8a* [E-U209*]	E1b1a1g1* [E-U209*]
KB1	SK	Africa	KBG	B2b	B2b1 [B-P6]	B2b1 [B-P6]
